# Supplementary material for: Identification of co-expression network correlated with different periods of adipogenic and osteogenic differentiation of BMSCs by weighted gene co-expression network analysis (WGCNA)
Source: BMC Genomics. 2021 Apr 10;22:254. doi: 10.1186/s12864-021-07584-4 (PMC8035768; doi:10.1186/s12864-021-07584-4)
Supplement: Supplementary file 1 — Additional file 1. [file 12864_2021_7584_MOESM1_ESM.xlsx]

## Sheet: Sheet1
Module name	Gene list	Module membership	Intramodular connectivity	Total connectivity
black module	ABHD17A	0.749548	28.4981	116.778
black module	ACAP3	0.764232	22.5393	78.8226
black module	ADRBK1	0.863095	42.3309	231.475
black module	ADRM1	0.7557	24.5053	148.492
black module	AGRN	0.740683	18.0817	76.7206
black module	ALKBH7	0.80161	33.3302	117.926
black module	ANAPC11	0.765899	26.3662	96.9842
black module	ANKRD13D	0.755177	24.8802	207.784
black module	ANKRD39	0.819187	32.1974	238.752
black module	ANKRD9	0.84687	39.6442	221.086
black module	ANKS3	0.839552	35.9669	119.204
black module	ARFRP1	0.875783	45.961	298.555
black module	ARL6IP4	0.828488	40.2633	149.191
black module	ARMC5	0.842557	34.4593	126.111
black module	ATF2	-0.686811	17.3852	175.268
black module	ATF6	-0.703569	16.7539	109.363
black module	ATG4D	0.859064	40.2998	143.638
black module	ATP5D	0.779501	27.0233	76.9205
black module	AURKAIP1	0.894434	54.0958	160.433
black module	B9D2	0.714193	16.4236	77.5412
black module	BAD	0.894403	48.5488	151.619
black module	BAG4	-0.777242	30.6242	143.564
black module	BAIAP3	0.852167	41.5876	135.514
black module	BCL7C	0.925981	59.8573	329.583
black module	BIN1	0.741848	19.3134	111.689
black module	BOK-AS1	0.840178	36.6066	207.686
black module	BRAT1	0.830636	32.4735	86.7603
black module	BRMS1	0.705002	18.1853	116.197
black module	C16orf13	0.914281	53.1078	179.491
black module	C17orf70	0.793791	30.6529	343.233
black module	C17orf89	0.730672	16.0217	43.8497
black module	C19orf10	0.843678	36.3281	160.671
black module	C19orf24	0.827643	31.9229	79.0772
black module	C19orf52	0.734228	21.003	66.4652
black module	C19orf68	0.890976	48.3308	139.392
black module	C1orf159	0.840615	36.7381	166.309
black module	C1orf35	0.860367	39.293	129.247
black module	C4orf48	0.828179	40.8254	123.52
black module	C5orf24	-0.771116	24.7829	137.801
black module	C7orf50	0.807679	29.6323	82.1229
black module	C7orf73	-0.738016	18.2235	55.2697
black module	C8orf82	0.745329	22.7034	90.4258
black module	C9orf142	0.898642	52.3484	285.938
black module	C9orf69	0.878142	47.0758	142.039
black module	CACTIN	0.743638	22.4753	80.5018
black module	CACTIN-AS1	0.779709	25.4438	63.6761
black module	CAPN10	0.744454	19.7525	70.5976
black module	CAPN15	0.922122	59.756	245.296
black module	CCDC124	0.760783	23.3641	74.7353
black module	CCDC176	-0.793806	30.2456	120.483
black module	CCDC42B	0.949042	65.0794	173.545
black module	CCDC85B	0.744941	26.1538	114.472
black module	CCDC9	0.814743	36.1668	341.024
black module	CDC34	0.88718	48.2187	199.58
black module	CDC42EP5	0.784277	28.9714	171.815
black module	CEBPZOS	-0.845422	37.3391	191.34
black module	CENPB	0.92022	58.0744	304.873
black module	CEP131	0.867596	44.2522	182.802
black module	CEP170B	0.875556	49.6914	367.875
black module	CHPF	0.777509	26.0458	170.785
black module	CHST3	0.751502	22.0345	177.571
black module	CLEC11A	0.830297	38.3907	149.796
black module	CLPP	0.85197	43.437	476.954
black module	COPE	0.78849	27.9669	269.146
black module	CPNE3	-0.855878	42.5491	337.559
black module	CPTP	0.904174	52.6437	231.292
black module	CSNK1G2	0.933659	62.8682	331.257
black module	CTBP1	0.699592	13.5846	42.0821
black module	CTBP1-AS	0.86411	40.5274	93.4055
black module	CTU1	0.788043	28.1762	75.471
black module	CTU2	0.66593	14.2525	58.843
black module	CYC1	0.699761	13.6063	55.6176
black module	DDX54	0.818958	36.0112	216.096
black module	DGKQ	0.714098	18.6206	79.246
black module	DGKZ	0.869236	42.6752	181.681
black module	DHX30	0.752285	22.0322	87.1739
black module	DNPH1	0.845045	39.5732	107.191
black module	DOHH	0.940173	64.3127	181.823
black module	DOT1L	0.818127	35.0825	337.715
black module	DUS3L	0.763813	23.4732	119.315
black module	DVL1	0.857496	41.8846	181.506
black module	E4F1	0.843057	36.5196	88.006
black module	EAPP	-0.733403	18.1906	88.1303
black module	EMC6	0.732047	18.3095	48.2464
black module	EMC8	0.904497	52.269	157.17
black module	EMILIN1	0.83047	36.9201	148.613
black module	EPN1	0.899097	49.7765	161.272
black module	EPS15	-0.800635	29.9979	130.823
black module	EXOSC4	0.697032	16.2397	106.165
black module	FADD	0.850849	41.8863	382.724
black module	FAM173A	0.824996	39.6991	137.786
black module	FAM195B	0.748385	24.1273	98.9659
black module	FAM207A	0.851175	36.9418	150.338
black module	FAM53A	0.71612	15.1808	64.8633
black module	FBRS	0.90846	52.8661	145.444
black module	FBXL19	0.792141	27.8509	108.444
black module	FBXO30	-0.794844	28.1417	268.728
black module	FIZ1	0.741667	20.538	135.054
black module	GADD45GIP1	0.890273	47.0935	213.247
black module	GCOM1	-0.798913	27.8741	109.775
black module	GFER	0.805767	30.8007	140.263
black module	GLTSCR1	0.716033	16.6666	50.4328
black module	GNA11	0.922926	57.3657	201.144
black module	GNB1L	0.882088	47.4359	231.491
black module	GNB2	0.786558	29.2513	144.76
black module	GPS1	0.603762	10.3353	98.9285
black module	GPSM1	0.831564	38.5619	312.728
black module	GTF2B	-0.706545	16.783	110.191
black module	GUK1	0.761886	23.7199	113.415
black module	HGS	0.816008	35.4024	314.34
black module	HIC1	0.720675	17.8949	97.9377
black module	HMG20B	0.819956	32.732	94.8555
black module	HNRNPF	0.685177	14.7385	126.106
black module	HOMER3	0.840501	39.7938	368.314
black module	HOXD-AS2	0.860795	41.6905	131.017
black module	HPS6	0.681369	13.3172	58.8957
black module	HSPBP1	0.926509	58.0315	142.529
black module	INO80E	0.726527	16.6508	65.0997
black module	INPP5E	0.819133	29.9575	104.502
black module	INTS1	0.840987	37.115	97.6797
black module	IRF2BP1	0.87075	45.5286	113.926
black module	ITGB1BP1	0.764908	20.8511	73.0989
black module	JMJD4	0.72179	17.8476	93.9375
black module	JTB	0.756542	25.2262	129.605
black module	JUND	0.78825	30.1862	142.332
black module	KIAA2013	0.771543	23.5939	70.4756
black module	KLF16	0.818213	36.4113	388.782
black module	LEMD2	0.867205	44.9061	151.918
black module	LIME1	0.734715	21.2975	80.8706
black module	LOC100133286	0.715724	20.0607	78.2376
black module	LOC100289580	0.86482	43.8177	255.087
black module	LOC102546298	0.715903	16.3123	81.9145
black module	LRP3	0.848097	38.1419	108.02
black module	LRRC45	0.785948	26.9462	171.166
black module	LRWD1	0.806887	35.0275	235.668
black module	LSM4	0.819764	31.6163	87.4906
black module	LSM7	0.916566	55.4535	183.434
black module	MAGEC2	0.875328	46.1064	139.603
black module	MAP3K11	0.898617	52.0951	192.54
black module	MAP7D3	-0.592843	10.2479	72.4381
black module	MBD3	0.964561	73.4617	306.61
black module	MED28	-0.74052	18.9735	151.851
black module	METRNL	0.772068	24.3892	172.383
black module	MEX3D	0.904703	53.7768	176.52
black module	MFSD11	0.850276	41.5169	214.473
black module	MICU3	-0.852278	38.0883	193.952
black module	MIR1181	0.758741	21.6042	99.4004
black module	MIR3661	0.830796	35.9605	148.097
black module	MIR4785	0.781052	25.6368	67.5411
black module	MIR6812	-0.77668	22.6895	118.605
black module	MIR7108	0.806281	28.3007	179.876
black module	MLLT1	0.780019	26.1819	133.13
black module	MPG	0.758253	27.6523	124.39
black module	MRPL12	0.821852	33.4188	158.051
black module	MRPL23	0.829363	37.1687	300.079
black module	MRPL55	0.805416	30.2375	116.659
black module	MRPS26	0.815397	32.4578	88.3833
black module	MRPS34	0.929924	61.5248	151.781
black module	MTM1	-0.740499	20.1753	197.503
black module	MUS81	0.749517	20.2735	102.551
black module	MZT2A	0.905449	54.4144	383.495
black module	MZT2B	0.948439	67.3323	283.762
black module	NAPG	-0.796777	30.3311	116.582
black module	NARR	0.935646	64.2683	351.8
black module	NAT14	0.714462	17.9954	62.1804
black module	NCOA4	-0.710134	16.612	98.9329
black module	NCOR2	0.876254	48.0384	226.87
black module	NDUFA5	-0.866115	39.0637	102.047
black module	NKX2-6	0.712639	14.3186	74.5329
black module	NR2F6	0.863024	44.0996	156.984
black module	NSUN5	0.70583	19.0463	135.763
black module	NT5C	0.912064	52.4678	165.02
black module	NTMT1	0.703644	20.5806	323.335
black module	NUBP2	0.750048	22.3088	67.6987
black module	OGFOD3	0.725791	16.4997	61.8744
black module	OGFR	0.945563	64.0431	174.427
black module	P2RX5-TAX1BP3	0.783429	26.8871	235.642
black module	PANK4	0.689958	13.7309	93.5692
black module	PCDHB3	-0.768782	22.0942	141.007
black module	PDCD5	0.696222	13.6072	109.209
black module	PDS5B	-0.746754	24.07	141.771
black module	PHLDA3	0.827398	34.158	128.301
black module	PHPT1	0.844727	35.1986	138.414
black module	PIEZO1	0.736703	24.9441	472.507
black module	PIN1	0.864867	41.6844	171.911
black module	PITX1	0.850184	38.2512	171.809
black module	PKD1	0.759004	23.7079	86.9691
black module	PLEC	0.864021	42.9676	136.501
black module	PLEKHJ1	0.846108	40.2134	288.067
black module	PMVK	0.72512	15.8143	75.4645
black module	PNKP	0.626464	9.88072	82.152
black module	POLG	0.706644	18.2651	125.909
black module	POLR2J	0.720867	19.6452	67.8815
black module	POLR2K	-0.721011	17.1773	146.025
black module	POLR2M	-0.66856	13.4354	93.216
black module	PPIL4	-0.775917	26.0878	166.853
black module	PPM1F	0.70938	15.7583	65.3948
black module	PPP1R14B	0.873365	45.7463	340.629
black module	PPP1R16A	0.873432	41.9145	122.712
black module	PPP1R37	0.79916	27.8066	79.7586
black module	PPP6C	-0.75729	21.4539	154.001
black module	PRR12	0.698513	14.8963	46.7004
black module	PRR7	0.678507	13.2714	94.6907
black module	PSMB10	0.776536	27.069	259.625
black module	PSMD3	0.861279	38.2222	102.14
black module	PSMD9	0.811451	29.2088	74.4826
black module	PTRH1	0.895656	48.4969	168.279
black module	PUSL1	0.797339	32.2248	282.918
black module	QKI	-0.794654	25.5217	96.9267
black module	RABEP2	0.757558	23.732	152.957
black module	RABL6	0.844199	40.3704	258.545
black module	RAET1E-AS1	0.75063	27.0119	101.249
black module	RAI1	0.820169	33.0389	221.578
black module	RALY	0.889414	49.6707	201.755
black module	RAP1A	-0.739974	20.1402	122.956
black module	RBM42	0.917594	57.0479	149.01
black module	REXO1	0.858324	41.3864	109.698
black module	RFNG	0.845083	35.5668	121.129
black module	RHOT2	0.819114	32.7859	112.115
black module	RNASET2	0.798162	25.6599	65.0393
black module	RNF126	0.874346	47.5439	253.754
black module	RNF126P1	0.701763	15.0167	99.5055
black module	RPS6KA4	0.858276	45.467	548.655
black module	RPUSD1	0.85217	39.2129	123.137
black module	RUFY2	-0.566811	8.94293	113.799
black module	SCAF1	0.856958	40.4818	130.624
black module	SCARF2	0.893265	50.6769	182.16
black module	SCRIB	0.901915	50.7595	109.29
black module	SDF2L1	0.802323	28.0479	125.673
black module	SECISBP2L	-0.764289	22.0864	125.858
black module	SENP3	0.714455	21.2258	205.42
black module	SERTAD1	0.892755	48.7038	183.952
black module	SGSM3	0.684916	15.437	117.693
black module	SH3GL1	0.814638	35.3693	429.311
black module	SIRT7	0.758637	22.7291	71.2298
black module	SIVA1	0.957703	68.8473	197.167
black module	SLC39A9	-0.725743	17.0771	138.991
black module	SLC52A2	0.860169	41.6143	179.853
black module	SNRNP27	-0.755976	22.8726	102.594
black module	SSNA1	0.796156	28.2958	153.002
black module	STK11	0.821564	35.188	106.194
black module	TAOK2	0.671761	14.1629	59.9927
black module	TARBP2	0.742754	23.1266	205.577
black module	TAX1BP3	0.706597	17.1571	227.848
black module	TBL3	0.640004	12.7321	78.5742
black module	TELO2	0.805859	33.038	134.616
black module	TIGD5	0.925533	59.1202	156.825
black module	TIMM13	0.790158	25.9745	83.1898
black module	TMED1	0.737979	19.4602	65.7564
black module	TMEM160	0.841716	37.0238	221.35
black module	TMEM248	-0.752899	20.7846	76.0927
black module	TMEM259	0.799702	32.542	130.616
black module	TNIP2	0.695289	14.7308	56.1244
black module	TOX4	-0.803101	31.2376	148.558
black module	TP53I13	0.821969	33.4662	86.6351
black module	TRABD	0.850018	37.1271	84.8059
black module	TRAPPC12	0.742985	20.6065	72.1855
black module	TRAPPC5	0.827044	41.463	143.083
black module	TRIM11	0.765791	21.6192	66.6693
black module	TRMT61A	0.889611	47.7874	125.666
black module	TSEN54	0.71379	15.7448	67.1968
black module	TSPAN4	0.842639	38.2683	163.31
black module	TSR3	0.934533	62.4083	196.326
black module	TSSC4	0.876465	46.9484	114.478
black module	TWSG1	-0.781955	24.9125	106.102
black module	U2AF2	0.869105	44.9043	293.471
black module	UBE2D1	-0.795559	28.7845	291.921
black module	UBE2J2	0.889252	47.6737	159.326
black module	UBE2M	0.884359	44.2178	120.61
black module	UBL4A	0.719078	19.1249	197.003
black module	UCKL1-AS1	0.748339	17.916	66.9729
black module	UFL1	-0.84913	39.7529	251.626
black module	UFM1	-0.742412	19.7635	105.61
black module	VAMP3	-0.686649	14.0694	88.281
black module	WBSCR16	0.785534	26.6617	198.863
black module	WDR18	0.901864	50.5744	128.637
black module	YIF1A	0.787953	26.097	191.905
black module	YY1	0.834044	37.7977	134.748
black module	ZGPAT	0.856033	37.6514	130.153
black module	ZMPSTE24	-0.724915	16.9282	114.265
black module	ZNF282	0.699561	17.1491	144.909
black module	ZNF316	0.816316	33.0389	93.9204
black module	ZNF428	0.854048	44.7332	133.954
black module	ZNF512B	0.737812	21.3056	177.863
black module	ZNF579	0.897552	53.6048	159.989
black module	ZNF580	0.589364	10.4802	54.6909
black module	ZNF598	0.890494	50.2968	161.843
black module	ZNF667	-0.772161	21.7269	89.2061
black module	ZNF667-AS1	-0.807309	27.2519	101.059
black module	ZNF787	0.902096	51.5072	119.188
black module	ZNF865	0.826819	36.3963	95.3192
black module	ZNHIT2	0.845174	38.3642	105.418
black module	ZNRF2P1	0.763756	26.6273	82.5326
blue module	AARS2	0.59549	42.8498	79.1715
blue module	ABCA6	-0.751177	100.125	274.896
blue module	ABCA7	-0.890537	244.513	761.292
blue module	ABCA9	-0.655831	49.8897	146.967
blue module	ABCC10	0.633202	56.0082	183.545
blue module	ACBD7	0.780361	139.835	225.821
blue module	ACCS	-0.603114	39.4455	168.749
blue module	ACE	0.68424	69.2958	305.331
blue module	ACOT7	0.88564	260.814	750.421
blue module	ACSS1	-0.654113	57.7	189.11
blue module	ACTL6A	0.680031	82.799	160.106
blue module	ACTR10	-0.70466	65.3366	152.079
blue module	ACYP2	-0.854594	200.695	612.001
blue module	ADAM19	0.851474	211.857	615.735
blue module	ADAM33	0.584504	37.3087	324.937
blue module	ADAMTS12	0.905291	264.055	714.323
blue module	ADCY7	0.829629	190.44	705.253
blue module	ADH5	-0.851122	198.209	482.817
blue module	ADM	-0.832215	169.791	386.167
blue module	ADPRHL2	0.781938	146.45	603.418
blue module	AEN	0.700219	77.6617	271.686
blue module	AGMAT	0.78419	115.794	246.534
blue module	AGPAT3	0.826306	161.976	357.947
blue module	AHRR	0.740441	91.5033	198.951
blue module	AKAP5	0.725608	107.83	406.129
blue module	ALAD	-0.828578	176.491	515.046
blue module	ALDH18A1	0.915387	279.004	727.395
blue module	ALG14	0.73544	102.341	428.494
blue module	ALYREF	0.925443	307.146	763.217
blue module	AMPD2	0.763137	113.993	291.446
blue module	ANAPC15	0.859695	214.909	862.931
blue module	ANGPT1	-0.879885	230.999	808.282
blue module	ANGPTL2	-0.849201	192.035	528.446
blue module	ANKRD32	0.673215	75.0593	120.151
blue module	ANKRD52	0.920957	278.428	605.438
blue module	ANLN	0.935594	338.094	702.847
blue module	ANP32E	0.914057	293.912	619.742
blue module	ANTXR1	-0.658228	59.5897	179.36
blue module	ANTXR2	-0.883021	236.184	712.251
blue module	AP1B1	0.852168	189.362	406.456
blue module	AP1G1	0.632536	61.7413	199.246
blue module	AP1S3	0.712555	87.8667	360.256
blue module	APBB3	-0.8046	136.912	372.097
blue module	APOBEC3A_B	0.891979	232.959	445.06
blue module	APOBEC3B	0.932551	301.863	630.57
blue module	APOBEC3B-AS1	0.813382	139.526	296.471
blue module	APOO	0.656764	52.8045	131.42
blue module	APPL2	0.63662	54.8732	211.435
blue module	ARF3	0.739942	100.539	417.074
blue module	ARFGAP1	0.756421	118.832	370.535
blue module	ARG2	-0.749609	93.8083	269.186
blue module	ARHGAP11A	0.968333	388.388	714.745
blue module	ARHGAP11B	0.813672	165.117	315.61
blue module	ARHGAP12	-0.893238	253.374	791.71
blue module	ARHGAP19	0.781089	152.455	349.78
blue module	ARHGAP19-SLIT1	0.666872	82.9649	222.872
blue module	ARHGAP29	0.791811	141.018	383.991
blue module	ARHGAP33	0.832596	179.337	328.027
blue module	ARHGEF16	0.747214	96.6031	287.655
blue module	ARL4A	0.697444	81.8555	339.896
blue module	ARL6IP1	0.736989	120.778	199.555
blue module	ARL6IP5	-0.806163	156.725	414.623
blue module	ARL8B	-0.872297	217.396	450.03
blue module	ARMC6	0.755255	119.387	354.827
blue module	ARMCX3	-0.780587	134.884	409.572
blue module	ARMCX4	0.818144	167.118	443.017
blue module	ARNTL2-AS1	0.813811	154.435	481.915
blue module	ARPC1A	0.706176	90.0547	379.862
blue module	ARSB	0.797649	148.704	457.255
blue module	ARSI	0.7106	98.7188	352.802
blue module	ASAH1	-0.912923	273.473	720.607
blue module	ASF1B	0.967009	380.053	772.529
blue module	ASPHD2	0.772021	110.018	278.178
blue module	ASPM	0.867762	254.355	427.596
blue module	ATAD2	0.969678	385.694	683.084
blue module	ATAD3A	0.759929	138.409	476.155
blue module	ATAD5	0.862758	217.635	329.339
blue module	ATP13A2	0.643425	66.7427	298.767
blue module	ATP6AP1	-0.728926	87.4931	236.606
blue module	ATP6V1C2	0.542157	30.3903	122.186
blue module	ATP6V1G1	-0.761876	104.696	196.947
blue module	ATP8B3	0.710252	91.4835	170.171
blue module	ATRAID	-0.897789	263.937	954.822
blue module	ATXN10	0.731109	89.4465	226.813
blue module	AUNIP	0.81098	147.016	442.74
blue module	AUP1	-0.503953	16.5247	58.6249
blue module	AURKA	0.927479	330.973	563.579
blue module	AURKAPS1	0.886272	260.986	484.092
blue module	AURKB	0.937176	339.281	627.081
blue module	B3GALTL	0.838224	192.847	762.508
blue module	B4GALNT1	0.797865	144.394	562.413
blue module	B4GALNT4	0.879346	228.086	568.361
blue module	B4GALT2	0.879682	245.616	879.243
blue module	B4GALT4	0.759941	124.049	389.814
blue module	BAALC	-0.611549	46.4804	123.543
blue module	BAK1	0.845267	193.594	543.171
blue module	BARD1	0.913405	276.579	512.979
blue module	BATF3	0.728259	89.298	238.525
blue module	BAZ1B	0.766253	119.042	277.902
blue module	BCKDK	0.838077	175.648	445.006
blue module	BCL2L12	0.739994	112.495	219.747
blue module	BCL7B	0.789743	131.112	423.871
blue module	BCLAF1	0.642445	54.9576	118.676
blue module	BCR	0.843386	189.285	545.698
blue module	BDKRB1	0.725469	100.758	321.816
blue module	BICD1	0.830319	181.593	608.14
blue module	BID	0.764497	123.633	392.087
blue module	BIRC2	0.721778	83.728	273.298
blue module	BIRC5	0.95036	361.22	671.367
blue module	BLM	0.92613	313.42	519.388
blue module	BORA	0.928861	302.751	534.674
blue module	BRCA1	0.840845	211.944	299.673
blue module	BRCA2	0.879684	238.529	373.259
blue module	BRD9	0.823661	174.666	540.995
blue module	BRIP1	0.917053	289.208	552.336
blue module	BST1	0.812641	156.551	618.216
blue module	BUB1	0.857645	244.395	448.355
blue module	BUB1B	0.898691	295.326	488.858
blue module	BUB3	0.836766	205.439	463.386
blue module	BUD13	0.875061	217.663	538.092
blue module	C10orf12	0.876297	220.413	500.201
blue module	C11orf30	0.636392	62.9316	147.507
blue module	C11orf58	-0.748334	98.4612	252.607
blue module	C11orf80	0.898012	248.869	788.699
blue module	C14orf2	-0.72211	73.5464	214.732
blue module	C14orf80	0.767706	141.172	368.231
blue module	C16orf59	0.833002	196.801	377.689
blue module	C16orf93	0.796617	135.352	276.909
blue module	C17orf49	-0.639301	44.5796	172.926
blue module	C17orf53	0.921755	293.483	512.23
blue module	C18orf32	-0.852232	192.167	577.179
blue module	C18orf54	0.595441	51.2437	90.3405
blue module	C19orf47	0.867059	202.792	428.155
blue module	C19orf48	0.645468	71.8418	218.248
blue module	C1orf112	0.870748	237.056	383.173
blue module	C1orf123	-0.737279	81.9436	234.654
blue module	C1orf174	0.768773	102.689	272.15
blue module	C21orf58	0.792582	147.762	219.238
blue module	C3orf62	-0.729654	89.7828	358.179
blue module	C4orf3	-0.757728	104.11	269.037
blue module	C4orf46	0.77243	133.995	257.388
blue module	C5orf34	0.668996	84.5334	116.58
blue module	C6orf48	-0.794859	147.541	573.015
blue module	CABYR	0.702851	85.0431	273.3
blue module	CACNB3	0.79783	131.198	339.139
blue module	CAMLG	-0.814575	154.392	474.823
blue module	CANT1	0.829663	159.603	316.892
blue module	CAPN12	0.712035	90.3943	433.945
blue module	CAPRIN2	0.851616	204.1	537.116
blue module	CARD10	0.800336	160.532	504.387
blue module	CASC5	0.890643	282.887	438.902
blue module	CASP2	0.76824	126.835	294.044
blue module	CASZ1	0.773286	124.291	451.467
blue module	CBR3	0.772915	136.042	471.079
blue module	CBX1	0.769468	133.346	392.962
blue module	CBX5	0.919661	288.354	519.892
blue module	CCBE1	0.818065	173.582	754.116
blue module	CCDC134	0.697198	77.348	116.09
blue module	CCDC15	0.726871	82.6288	154.202
blue module	CCDC150	0.754889	123.054	193.683
blue module	CCDC18	0.820392	184.996	286.077
blue module	CCDC34	0.875968	223.458	374.098
blue module	CCDC36	0.729998	98.0256	227.829
blue module	CCDC43	0.812616	148.063	338.137
blue module	CCDC6	0.831965	180.042	500.039
blue module	CCDC85A	0.599792	42.9268	243.117
blue module	CCDC85C	0.792245	147.258	339.95
blue module	CCDC88A	0.832496	185.96	386.363
blue module	CCIN	0.725226	101.151	289.908
blue module	CCM2	0.727651	105.369	421.734
blue module	CCNA2	0.894176	283.722	455.197
blue module	CCNB1	0.930739	329.056	618.625
blue module	CCNB2	0.890988	279.517	478.339
blue module	CCNE2	0.893141	257.711	649.963
blue module	CCNF	0.957638	367.557	652.836
blue module	CCNJ	0.744424	109.574	416.095
blue module	CCNJL	0.731239	96.7739	285.683
blue module	CCP110	0.742902	109.56	200.539
blue module	CCPG1	-0.832658	182.881	504.578
blue module	CCRN4L	0.769839	127.192	354.802
blue module	CCSAP	0.850137	200.068	469.007
blue module	CCZ1	0.698655	60.2808	164.265
blue module	CD101	0.658526	57.3878	177.879
blue module	CD27-AS1	-0.77416	124.995	509.249
blue module	CD70	0.595222	45.4636	190.074
blue module	CDA	0.710158	75.1562	223.183
blue module	CDC16	0.844084	193.669	557.607
blue module	CDC20	0.888984	279.334	475.633
blue module	CDC23	0.655845	81.6735	186.021
blue module	CDC25A	0.934447	319.668	751.117
blue module	CDC25B	0.539938	35.8907	90.9183
blue module	CDC25C	0.863867	249.673	388.394
blue module	CDC27	0.888016	252.546	531.476
blue module	CDC45	0.945961	339.523	656.337
blue module	CDC6	0.951059	347.815	755.069
blue module	CDC7	0.864553	227.54	341.353
blue module	CDCA2	0.95097	359.166	619.08
blue module	CDCA3	0.927494	328.333	542.319
blue module	CDCA4	0.919619	298.422	804.346
blue module	CDCA5	0.961071	377.888	766.816
blue module	CDCA7	0.784152	134.437	292.392
blue module	CDCA8	0.950868	363.144	623.45
blue module	CDCP1	0.589918	42.7889	176.928
blue module	CDH1	0.730655	92.969	298.306
blue module	CDH18	0.719642	86.0915	330.002
blue module	CDH2	0.725359	95.1006	359.842
blue module	CDK1	0.936255	342.132	625.854
blue module	CDK16	0.867417	216.702	509.733
blue module	CDK2	0.933904	335.737	636.226
blue module	CDK5R1	0.823897	160.058	400.097
blue module	CDKN3	0.928369	321.062	613.125
blue module	CDR2	0.791236	136.222	419.509
blue module	CDR2L	0.774854	114.821	303.639
blue module	CDRT4	0.761508	115.238	257.391
blue module	CDS1	0.767356	105.81	268.071
blue module	CDT1	0.874625	243.247	529.485
blue module	CENPA	0.8916	272.824	524.476
blue module	CENPE	0.838339	219.609	342.604
blue module	CENPF	0.879186	266.114	433.466
blue module	CENPH	0.918027	299.148	589.766
blue module	CENPI	0.921682	309.945	543.633
blue module	CENPJ	0.868003	226.969	357.974
blue module	CENPK	0.914462	294.843	535.096
blue module	CENPL	0.94472	343.229	570.144
blue module	CENPM	0.916004	308.317	564.814
blue module	CENPN	0.906249	291.698	470.8
blue module	CENPO	0.967901	381.859	670.622
blue module	CENPQ	0.882802	253.878	396.713
blue module	CENPT	0.873201	226.062	569.464
blue module	CENPU	0.941225	333.157	615.87
blue module	CENPW	0.9452	335.951	736.251
blue module	CEP128	0.801171	173.195	243.792
blue module	CEP152	0.748221	129.757	326.383
blue module	CEP55	0.954733	372.221	675.933
blue module	CEP72	0.632064	55.6852	146.743
blue module	CEP78	0.940957	318.876	704.501
blue module	CEP85	0.715277	83.528	126.936
blue module	CEP97	0.630059	55.9525	103.192
blue module	CERCAM	0.798945	150.93	754.438
blue module	CERS2	-0.733698	86.6182	187.734
blue module	CFH	-0.835517	185.52	537.794
blue module	CHAC2	0.657812	59.6	118.306
blue module	CHAF1A	0.958515	362.775	720.229
blue module	CHAF1B	0.951184	341.539	706.995
blue module	CHD1L	0.900732	265.583	592.07
blue module	CHEK1	0.850292	204.76	343.555
blue module	CHEK2	0.725691	92.2933	177.304
blue module	CHPT1	-0.768081	105.135	308.71
blue module	CHST15	0.666699	71.3907	313.911
blue module	CHST2	-0.628297	46.2826	98.5341
blue module	CHTF18	0.780743	155.83	320.798
blue module	CHURC1	-0.931797	312.029	773.286
blue module	CIAPIN1	0.652609	56.7457	176.504
blue module	CILP2	0.756407	118.917	402.269
blue module	CIT	0.909887	305.775	491.833
blue module	CKAP2	0.893974	277.016	501.527
blue module	CKAP2L	0.950072	365.327	625.175
blue module	CKAP5	0.751629	147.632	202.566
blue module	CKS1B	0.719739	87.1541	166.352
blue module	CKS2	0.856272	225.876	456.73
blue module	CLDN22	0.682015	67.8798	211.119
blue module	CLN6	0.641528	60.3804	204.563
blue module	CLOCK	0.688084	85.2638	263.082
blue module	CLSPN	0.937907	322.079	635.601
blue module	CLSTN3	0.715578	79.6732	193.296
blue module	CMC2	0.73445	92.4493	258.778
blue module	CNIH1	-0.751419	99.698	291.732
blue module	CNKSR2	0.773238	125.808	323.079
blue module	CNTRL	0.624473	55.0774	175.099
blue module	CNTROB	0.822688	167.653	301.933
blue module	COA5	-0.85052	199.61	675.598
blue module	COG1	0.838262	171.178	393.132
blue module	COL4A3BP	-0.849027	190.245	578.622
blue module	COL7A1	-0.761904	115.447	328.085
blue module	COLGALT1	0.83426	183.608	441.53
blue module	COMMD6	-0.79743	126.771	258.554
blue module	COMT	-0.707009	78.4993	225.271
blue module	COPG1	0.778373	127.007	332.671
blue module	COPS3	0.862016	199.124	515.86
blue module	COPS6	0.799142	141.319	423.647
blue module	COPS7B	0.738177	86.7626	173.54
blue module	CORO1A	0.770606	109.066	216.826
blue module	CORO2A	0.729742	96.5903	352.374
blue module	CRACR2A	0.824006	157.148	420.273
blue module	CREB3	0.698822	77.4321	240.905
blue module	CREB3L1	0.753091	105.267	285.09
blue module	CREG1	-0.907296	272.719	938.368
blue module	CRTAP	-0.91585	282.831	875.506
blue module	CSE1L	0.871968	249.107	374.706
blue module	CST3	-0.798156	148.456	395.294
blue module	CSTF2	0.775386	120.606	242.166
blue module	CTDSPL2	0.728595	104.935	330.847
blue module	CTNNAL1	0.834169	185.098	571.827
blue module	CTNNBL1	0.824505	162.282	371.186
blue module	CTSC	0.630366	52.5812	135.932
blue module	CYB5B	0.661138	64.2594	182.238
blue module	CYBRD1	-0.889786	240.74	547.611
blue module	CYP2U1	-0.662848	65.9447	219.953
blue module	DAG1	0.634832	47.8591	149.858
blue module	DAGLA	0.827867	185.201	580.521
blue module	DAXX	0.681836	64.0605	230.558
blue module	DAZAP1	0.872789	239.019	805.002
blue module	DBF4	0.870974	228.648	446.582
blue module	DBF4B	0.851674	228.41	336.854
blue module	DBN1	0.740714	117.302	496.297
blue module	DBNDD1	0.733683	101.132	329.673
blue module	DCAF15	0.851016	211.671	451.111
blue module	DCBLD1	0.872068	213.264	612.65
blue module	DCHS2	-0.731208	101.648	274.063
blue module	DCK	0.868446	209.642	601.348
blue module	DCLK2	0.834681	191.022	617.181
blue module	DCLRE1B	0.870833	219.991	457.076
blue module	DCP2	0.723185	93.1547	198.359
blue module	DCTN5	0.782376	125.778	287.226
blue module	DCTPP1	0.863912	221.439	604.551
blue module	DDIAS	0.918996	309.223	507.037
blue module	DDR2	-0.838978	179.406	509.08
blue module	DDX1	0.84398	188.18	545.475
blue module	DDX12P	0.89345	248.27	437.38
blue module	DDX39A	0.89705	253.255	721.264
blue module	DDX41	0.73357	99.5563	330.397
blue module	DDX46	0.742278	115.218	296.167
blue module	DDX47	0.780873	121.575	396.641
blue module	DEK	0.846624	210.537	734.656
blue module	DEPDC1	0.899863	294.495	468.482
blue module	DEPDC1B	0.850629	227.964	328.169
blue module	DERA	0.719377	92.0729	227.867
blue module	DGCR8	0.848992	207.781	625.704
blue module	DHFR	0.919157	275.815	536.685
blue module	DIAPH1	0.896881	264.602	917.478
blue module	DIAPH3	0.929756	321.714	696.31
blue module	DIAPH3-AS1	0.873788	234.247	427.238
blue module	DIRC2	-0.865484	202.664	504.005
blue module	DLG1	0.815172	174.41	631.296
blue module	DLGAP5	0.883443	274.008	468.265
blue module	DMC1	0.683356	61.376	114.883
blue module	DNA2	0.904778	266.358	431.051
blue module	DNAH5	0.733575	91.9281	298.819
blue module	DNAJB11	0.619727	53.6343	135.965
blue module	DNAJC9	0.944495	339.948	808.232
blue module	DNMT1	0.941825	335.409	564.034
blue module	DNMT3B	0.735234	113.986	408.515
blue module	DOCK10	0.662748	77.5617	263.026
blue module	DOCK5	0.791032	125.988	240.851
blue module	DOCK8	0.691355	89.5834	164.23
blue module	DOK5	0.628122	61.8786	232.602
blue module	DOLPP1	0.619461	45.3691	81.2322
blue module	DONSON	0.93876	315.319	608.203
blue module	DPF1	0.806507	146.041	330.908
blue module	DPP3	0.826265	159.567	304.697
blue module	DPP7	-0.879446	231.388	535.526
blue module	DPT	-0.745227	93.2504	234.046
blue module	DPY30	0.658982	52.2586	175.123
blue module	DR1	0.665829	60.4259	142.881
blue module	DRP2	0.677192	70.7309	211.686
blue module	DSCC1	0.829532	180.64	306.519
blue module	DSEL	-0.89245	250.353	871.189
blue module	DSN1	0.913197	282.792	462.827
blue module	DSP	0.786985	145.739	739.215
blue module	DTL	0.949804	345.351	702.507
blue module	DTYMK	0.890703	267.142	575.005
blue module	DUS2	0.774017	118.124	205.635
blue module	DYX1C1-CCPG1	-0.84475	197.978	558.931
blue module	E2F1	0.893536	267.134	714.784
blue module	E2F2	0.960218	356.09	727.362
blue module	E2F3	0.646646	60.6386	198.143
blue module	E2F7	0.923088	295.169	649.335
blue module	E2F8	0.967939	373.631	714.388
blue module	EBLN2	0.673372	57.7585	117.633
blue module	EBNA1BP2	0.77407	140.68	413.979
blue module	ECT2	0.868225	256.281	482.4
blue module	EDC3	0.83511	170.72	466.305
blue module	EDC4	0.902028	264.469	624.116
blue module	EFS	0.723717	101.156	333.353
blue module	EGF	0.808651	141.924	351.518
blue module	EHD4	0.823636	183.253	646.123
blue module	EHMT1	0.786722	135.622	407.077
blue module	EIF2AK1	0.663839	71.0048	197.522
blue module	EIF3E	-0.890329	246.082	652.968
blue module	EIF3H	-0.882653	222.662	539.251
blue module	EIF3K	-0.707884	76.0565	216.227
blue module	EIF3L	-0.849416	181.891	411.227
blue module	EIF6	0.82522	171.7	637.26
blue module	ELAC2	0.808799	138.935	257.309
blue module	ELAVL1	0.877704	233.261	644.082
blue module	ELF4	0.90202	265.54	729.197
blue module	EMC9	0.670742	74.7495	131.347
blue module	EME1	0.957647	356.903	695.347
blue module	ENOSF1	0.89983	271.695	557.025
blue module	ENSA	-0.78468	123.974	399.266
blue module	ENTPD7	0.826144	175.566	468.823
blue module	EPAS1	-0.816789	157.168	317.59
blue module	EPB41L4B	0.762134	109.745	283.492
blue module	EPHA2	0.743542	103.358	268.181
blue module	EPM2A	-0.890818	241.271	641.879
blue module	ERAL1	0.704029	89.9045	227.355
blue module	ERBB3	0.666615	61.0859	216.031
blue module	ERCC2	0.842726	203.791	839.85
blue module	ERCC6L	0.961165	368.994	670.19
blue module	ERGIC3	-0.851017	198.886	651.164
blue module	ERI1	0.757326	109.746	177.57
blue module	ERN2	0.677119	73.0471	103.518
blue module	ERP29	-0.756516	112.236	335.071
blue module	ESCO2	0.955759	364.902	622.401
blue module	ESPL1	0.914676	312.701	528.026
blue module	ESYT1	0.819148	155.498	374.229
blue module	EXO1	0.924512	308.171	670.462
blue module	EXO5	0.776362	118.769	351.405
blue module	EXOC4	-0.662649	68.7126	253.017
blue module	EXOSC8	0.580692	47.3401	113.456
blue module	EXOSC9	0.837387	179.48	358.37
blue module	EXTL3	0.692984	68.604	154.535
blue module	EZH2	0.952424	344.638	585.352
blue module	EZR	0.920442	300.832	1020.98
blue module	FAM111A	0.814951	176.453	523.537
blue module	FAM111B	0.951034	340.07	749.333
blue module	FAM126A	0.642871	68.2016	267.395
blue module	FAM169A	0.725947	86.0178	187.957
blue module	FAM20C	0.749522	120.382	467.218
blue module	FAM213B	0.844313	193.782	464.399
blue module	FAM49B	0.881147	220.687	514.771
blue module	FAM64A	0.915298	309.394	588.375
blue module	FAM65A	0.721346	94.518	374.508
blue module	FAM66C	-0.759846	105.563	359.092
blue module	FAM72B	0.674687	71.5353	135.733
blue module	FAM83D	0.923116	319.309	603.358
blue module	FANCA	0.947955	345.646	694.532
blue module	FANCB	0.850306	212.539	372.978
blue module	FANCC	0.840212	196.785	436.086
blue module	FANCD2	0.939751	340.183	546.184
blue module	FANCD2OS	0.831605	174.042	280.787
blue module	FANCG	0.901982	275.22	427.901
blue module	FANCI	0.953272	364.966	661.08
blue module	FANCM	0.536287	33.9593	66.4944
blue module	FAXC	0.757135	126.456	404.142
blue module	FBLN7	0.834386	177.745	625.36
blue module	FBP1	0.643303	65.3965	178.199
blue module	FBXO34	0.817396	169.707	393.779
blue module	FBXO43	0.679936	83.1551	122.442
blue module	FBXO5	0.976067	391.619	797.541
blue module	FEN1	0.939141	327.141	783.048
blue module	FERMT1	0.848106	196.63	453
blue module	FGF5	0.653261	71.9057	292.88
blue module	FGF7	-0.787834	145.346	712.412
blue module	FGFR1OP	0.795122	143.668	237.472
blue module	FIBIN	-0.84441	183.639	462.065
blue module	FIGNL1	0.952061	347.672	612.314
blue module	FKBP11	0.872591	224.794	403.88
blue module	FKBP14	0.69083	71.8732	263.588
blue module	FLNB	0.768159	114.728	291.459
blue module	FLNC	0.821729	174.587	476.86
blue module	FN3KRP	0.852491	214.502	585.73
blue module	FOCAD	0.745073	112.337	398.065
blue module	FOLR1	0.737009	84.6633	199.448
blue module	FOXM1	0.97292	396.008	782.809
blue module	FRMPD4	0.639545	62.2191	129.301
blue module	FRZB	-0.77347	109.847	292.663
blue module	FTSJ1	0.92627	306.19	891.833
blue module	FUBP1	0.628179	56.8599	199.417
blue module	FZD7	0.720704	92.3471	326.554
blue module	FZR1	0.755748	130.294	309.242
blue module	G2E3	0.576947	53.2595	108.765
blue module	GABARAPL2	-0.870919	216.148	506.895
blue module	GALE	0.926784	296.256	689.678
blue module	GALNT7	0.662894	68.8819	307.941
blue module	GANC	0.777766	132.738	345.548
blue module	GAR1	0.853097	190.313	513.34
blue module	GAREML	0.739092	104.025	379.5
blue module	GAS2L1	0.701072	97.6004	282.019
blue module	GAS2L3	0.763625	140.09	257.123
blue module	GATA2	0.751947	123.24	248.552
blue module	GATA6	0.878175	220.972	605.403
blue module	GATAD2A	0.775744	137.446	430.543
blue module	GBP4	0.784151	135.047	377.907
blue module	GDE1	-0.852687	210.082	822.837
blue module	GEMIN2	0.606119	46.0235	133.308
blue module	GEN1	0.931768	317.75	523.243
blue module	GGH	0.787768	159.729	329.372
blue module	GHITM	-0.809916	142.629	359.236
blue module	GINM1	-0.868255	218.345	719.731
blue module	GINS1	0.959763	357.985	694.919
blue module	GINS2	0.976995	391.283	836.391
blue module	GINS3	0.947721	327.65	618.366
blue module	GINS4	0.931156	325.913	554.435
blue module	GJA3	0.685058	61.1939	149.284
blue module	GJC1	0.889204	249.842	616.588
blue module	GLIS2	0.719935	102.046	408.277
blue module	GLTP	0.737778	110.143	417.815
blue module	GLTSCR2	-0.821121	163.988	417.768
blue module	GLYATL1	0.660757	46.8884	93.0949
blue module	GMEB2	0.601371	45.0021	165.298
blue module	GMIP	0.826283	176.222	553.476
blue module	GMPPA	0.802563	142.744	283.674
blue module	GMPPB	0.855204	214.067	572.389
blue module	GMPS	0.717981	84.7489	151.326
blue module	GNAZ	0.780423	112.526	237.038
blue module	GNB3	0.82938	173.191	375.763
blue module	GNL2	0.841536	177.482	473.415
blue module	GNPTG	-0.905255	261.17	658.941
blue module	GOLGA3	0.832394	170.7	401.543
blue module	GOLGA5	0.760063	117.511	402.497
blue module	GOLT1B	0.751744	107.677	375.653
blue module	GOT2	0.804369	155.165	460.408
blue module	GPN1	0.818462	167.032	533.257
blue module	GPNMB	-0.71883	91.9047	203.647
blue module	GPR137C	0.700264	77.8465	221.413
blue module	GPR180	0.784417	137.238	427.173
blue module	GPR78	0.635536	50.1075	173.101
blue module	GPRC5B	0.753916	109.595	297.057
blue module	GPRIN1	0.810299	159.801	367.193
blue module	GPSM2	0.883099	258.09	458.834
blue module	GPX4	-0.860164	201.86	374.6
blue module	GRK6	0.843054	194.828	581.584
blue module	GRN	-0.895988	241.929	495.197
blue module	GSG2	0.942201	339.915	666.547
blue module	GSN	-0.825932	166.718	362.413
blue module	GSN-AS1	-0.645225	53.3381	209.847
blue module	GSS	0.712992	83.4034	173.347
blue module	GSTCD	0.541098	40.8446	76.5374
blue module	GTF2F1	0.673836	64.283	240.517
blue module	GTF2F2	0.723832	87.4818	232.33
blue module	GTF2IRD1P1	0.817618	151.495	488.963
blue module	GTF3A	0.818405	166.406	426.045
blue module	GTF3C4	0.709134	84.5062	273.254
blue module	GTSE1	0.902826	296.759	531.638
blue module	GUCD1	0.732125	89.427	197.614
blue module	GYPC	-0.770422	112.493	235.257
blue module	H2AFJ	-0.707459	86.7503	269.893
blue module	H2AFV	0.833696	166.871	434.386
blue module	H2AFX	0.812046	186.561	486.029
blue module	HAGLR	0.701438	85.5321	353.964
blue module	HARS	0.793286	148.478	431.113
blue module	HARS2	0.674454	72.6317	212.156
blue module	HAT1	0.811605	155.617	431.767
blue module	HAUS3	0.63618	59.6673	185.124
blue module	HAUS5	0.803897	143.489	225.289
blue module	HAUS6	0.809985	163.359	376.4
blue module	HAUS8	0.948306	334.285	674.969
blue module	HDDC2	0.74258	95.858	252.77
blue module	HEATR3	0.686204	65.3131	173.26
blue module	HELB	0.704242	80.1854	197.103
blue module	HELLS	0.929863	307.504	528.438
blue module	HERC6	0.726221	96.4531	290.167
blue module	HEXA	-0.913241	282.196	594.141
blue module	HEXA-AS1	-0.689159	64.6531	227.36
blue module	HEXB	-0.848213	187.012	369.81
blue module	HIRIP3	0.666803	71.7902	106.35
blue module	HIST1H2BK	-0.68125	64.6706	172.599
blue module	HJURP	0.951865	351.178	756.885
blue module	HMGB2	0.757862	127.309	199.714
blue module	HMGB3	0.934935	310.967	737.825
blue module	HMGCL	-0.859557	203.481	632.211
blue module	HMGN2	0.818073	166.414	367.622
blue module	HMGXB3	0.642848	62.4749	232.135
blue module	HMMR	0.819765	201.135	293.832
blue module	HMMR-AS1	0.849234	225.76	356.757
blue module	HN1	0.863132	224.396	489.024
blue module	HN1L	0.953946	351.594	958.241
blue module	HNRNPD	0.849576	194.837	507.002
blue module	HNRNPH3	0.679004	63.6883	189.322
blue module	HNRNPUL1	0.881205	218.657	434.89
blue module	HNRNPUL2	0.734469	115.284	316.596
blue module	HPRT1	0.782643	132.968	314.26
blue module	HSD11B1L	-0.936868	318.353	872.979
blue module	HSPA12A	0.740193	110.012	347.869
blue module	HSPB11	0.721227	75.494	187.064
blue module	HYLS1	0.914494	296.424	502.87
blue module	IBTK	0.861673	213.754	520.366
blue module	IDH2	0.770879	126.968	252.718
blue module	IFI27	0.672102	61.8124	167.191
blue module	IFITM10	0.695471	73.7427	347.834
blue module	IFNAR2	0.791101	133.623	403.652
blue module	IFRD1	-0.672902	69.0908	160.255
blue module	IFRD2	0.765107	138.136	356.735
blue module	IGFBP2	-0.849285	192.58	663.369
blue module	IGSF9	0.768236	107.24	276.824
blue module	IKBIP	0.660422	62.3736	134.038
blue module	IL21R	0.762039	120.669	358.313
blue module	IL21R-AS1	0.710331	87.0686	266.027
blue module	IL32	0.748635	109.506	448.961
blue module	IL7R	0.670931	74.5205	167.649
blue module	ILF3	0.815831	169.331	497.198
blue module	INCENP	0.869856	250.382	404.228
blue module	INO80B-WBP1	-0.864652	207.954	725.293
blue module	INPP1	0.742557	104.969	337.562
blue module	INPPL1	0.657484	67.2416	307.569
blue module	INTS6	0.646107	58.8279	179.412
blue module	IPO9	0.813567	165.259	365.934
blue module	IPO9-AS1	0.688731	71.312	206.56
blue module	IQCB1	0.72948	82.1579	159.922
blue module	IQGAP3	0.897012	286.084	536.708
blue module	IRX5	-0.691616	80.0039	449.387
blue module	ISCU	-0.850749	191.013	413.239
blue module	ITFG2	0.706649	79.7019	164.381
blue module	ITGA4	0.639012	63.8107	217.621
blue module	ITGA6	0.799727	166.248	408.35
blue module	ITGB3BP	0.627401	59.7623	96.0036
blue module	ITPKA	0.655383	57.5253	109.96
blue module	IWS1	0.850629	199.245	490.704
blue module	KATNBL1	0.772876	116.149	321.447
blue module	KAZALD1	0.607418	48.5528	134.542
blue module	KCNE4	-0.607429	50.236	221.471
blue module	KCNN4	0.719449	94.4094	290.404
blue module	KCNQ5	0.824522	158.994	523.29
blue module	KCTD14	0.771416	110.827	256.402
blue module	KDELC2	0.880995	247.877	743.806
blue module	KDM1A	0.897245	255.83	767.585
blue module	KDM2A	0.679127	65.1903	173.568
blue module	KHDRBS3	0.705414	83.2749	341.249
blue module	KHSRP	0.840506	176.299	336.807
blue module	KIAA0101	0.942655	337.075	743.899
blue module	KIAA0753	0.768693	116.825	295.685
blue module	KIAA1024	0.656166	67.8079	267.471
blue module	KIAA1524	0.940596	346.847	563.319
blue module	KIAA1549L	0.870183	226.885	719.407
blue module	KIAA1755	0.643076	58.2796	238.214
blue module	KIAA1841	0.797976	125.036	271.306
blue module	KIF11	0.941751	351.267	591.014
blue module	KIF14	0.860239	243.618	374.375
blue module	KIF15	0.904796	298.009	458.189
blue module	KIF18A	0.914412	303.852	519.897
blue module	KIF18B	0.940368	345.018	587.283
blue module	KIF20A	0.888944	273.855	471.827
blue module	KIF20B	0.839634	219.124	345.449
blue module	KIF22	0.952237	366.422	645.985
blue module	KIF23	0.959655	373.586	751.815
blue module	KIF24	0.918518	312.388	560.306
blue module	KIF2C	0.915043	317.209	517.253
blue module	KIF4A	0.939175	345.474	620.049
blue module	KIF4B	0.934598	331.101	592.596
blue module	KIFC1	0.903063	297.858	513.192
blue module	KIRREL3	0.827986	181.067	592.209
blue module	KLF17	0.770321	124.317	432.342
blue module	KLF9	-0.760552	116.479	292.909
blue module	KLHDC4	0.834974	177.625	428.608
blue module	KNOP1	0.77425	122.172	329.016
blue module	KNSTRN	0.914814	288.568	499.043
blue module	KNTC1	0.917915	311.972	531.087
blue module	KPNA2	0.913779	298.628	587.393
blue module	KPNB1	0.905198	268.483	571.766
blue module	KREMEN2	0.738462	91.915	212.146
blue module	KRT14	0.828449	184.131	857.25
blue module	KRT18	0.810333	161.745	446.31
blue module	KRT19	0.761409	125.08	360.627
blue module	KRTAP2-3	0.691401	78.3639	195.962
blue module	KY	0.694906	77.7681	192.802
blue module	L3MBTL2	0.778797	131.941	317.914
blue module	LAG3	0.772753	104.072	189.388
blue module	LAMA5	0.714637	87.2045	288.824
blue module	LAMP1	-0.831693	159.2	336.831
blue module	LAMP2	-0.778138	119.258	233.083
blue module	LAMTOR4	-0.71176	79.9682	212.411
blue module	LAMTOR5	-0.869186	207.559	596.158
blue module	LAS1L	0.621896	48.4479	106
blue module	LCLAT1	0.707314	80.4161	211.725
blue module	LCORL	0.842673	198.894	328.773
blue module	LCTL	0.930383	299.709	616.472
blue module	LEPR	-0.849372	200.93	557.245
blue module	LEPREL2	0.803476	160.689	578.298
blue module	LEPREL4	0.761509	128.768	299.439
blue module	LIG1	0.95479	356.509	770.267
blue module	LIG3	0.778358	137.252	282.434
blue module	LIN54	0.59346	49.6503	141.338
blue module	LIN9	0.936748	321.021	617.589
blue module	LINC00857	0.710923	94.3688	194.092
blue module	LINC00941	0.737713	98.3029	330.47
blue module	LINC01116	0.76309	106.081	230.9
blue module	LIPT1	-0.667313	59.821	231.702
blue module	LITAF	0.614574	50.4854	228.679
blue module	LMAN1	0.688883	76.6037	184.707
blue module	LMNB1	0.948097	353.952	625.814
blue module	LMNB2	0.894583	277.494	671.577
blue module	LNX2	0.680414	73.5467	238.775
blue module	LOC100130417	0.677821	60.1035	202.761
blue module	LOC100288637	0.887538	261.031	527.182
blue module	LOC100507424	0.951235	353.011	717.434
blue module	LOC344967	0.767625	113.338	386.286
blue module	LOC440311	-0.836221	175.194	433.371
blue module	LOC641367	0.696689	68.9414	166.708
blue module	LOC728819	-0.740142	94.041	357.306
blue module	LOC730101	0.755677	113.476	292.216
blue module	LOC81691	0.85497	192.625	359.044
blue module	LONRF1	-0.624672	47.8055	219.088
blue module	LPCAT4	0.723783	82.7442	184.468
blue module	LRP8	0.731707	110.593	310.343
blue module	LRR1	0.927056	303.435	622.444
blue module	LRRC1	0.756277	108.805	347.203
blue module	LRRC16A	0.716113	89.1963	280.422
blue module	LRRC37A3	-0.813542	151.378	535.704
blue module	LRRC59	0.91084	283.021	914.835
blue module	LRRC6	-0.694521	63.1994	161.103
blue module	LRRC75A-AS1	-0.784741	125.279	420.513
blue module	LRTOMT	0.849356	194.93	628.736
blue module	LSMEM2	0.726373	103.908	280.806
blue module	LSR	0.711806	90.7061	283.391
blue module	LTB4R2	-0.588266	43.8986	220.371
blue module	LTBR	-0.829597	170.894	420.872
blue module	LYPD6	0.719547	92.2115	258.955
blue module	LYPD6B	0.802039	148.734	382.871
blue module	LYRM5	-0.811171	166.769	607.324
blue module	MAD2L1	0.917481	305.174	579.732
blue module	MAD2L2	0.7727	121.42	234.541
blue module	MALL	0.729034	84.0125	202.399
blue module	MAMSTR	0.721869	91.6188	236.841
blue module	MAP1LC3A	-0.729724	95.254	249.633
blue module	MAP1LC3B	-0.74816	108.158	186.351
blue module	MAP3K6	0.859107	207.227	719.374
blue module	MAP6D1	0.782717	142.742	465.474
blue module	MAPK11	0.839512	170.818	313.707
blue module	MAPRE3	-0.68897	71.592	243.862
blue module	MARCH1	0.695787	76.3244	161.988
blue module	MARK2	0.701866	73.1334	179.775
blue module	MASTL	0.879267	252.264	364.711
blue module	MB21D1	0.853789	201.499	602.286
blue module	MBOAT1	0.829024	172.906	460.68
blue module	MBOAT7	0.679913	80.8484	266.016
blue module	MCM10	0.930886	319.737	712.399
blue module	MCM2	0.946892	335.561	742.999
blue module	MCM3	0.941612	325.802	692.225
blue module	MCM4	0.939265	320.236	616.366
blue module	MCM5	0.965887	374.047	831.899
blue module	MCM6	0.898622	257.614	609.703
blue module	MCM7	0.970654	381.678	915.145
blue module	MCM8	0.905188	289.285	438.905
blue module	MCMBP	0.86365	207.76	584.7
blue module	MCOLN1	-0.792096	130.972	365.398
blue module	MCTP1	-0.736697	101.638	263.187
blue module	MED15	0.855578	198.98	549.619
blue module	MED22	0.708683	93.814	306.688
blue module	MED27	0.78408	119.934	262.93
blue module	MED8	0.734301	97.8625	275.747
blue module	MEG8	0.723956	78.976	213.232
blue module	MEGF6	0.825341	180.428	834.628
blue module	MELK	0.969711	392.787	745.376
blue module	MEOX2	0.762912	128.801	368.251
blue module	METAP1	0.767644	113.797	315.239
blue module	METTL10	0.788123	119.876	217.361
blue module	MFNG	0.663718	64.1817	170.537
blue module	MGAT2	0.654349	69.3762	284.244
blue module	MGME1	0.731128	110.342	273.196
blue module	MIER2	0.814499	170.536	510.939
blue module	MIR1304	0.649219	59.061	185.358
blue module	MIR3198-2	0.734129	91.4357	180.222
blue module	MIR4709	-0.716147	81.8557	156.142
blue module	MIR711	-0.607971	41.4145	158.12
blue module	MIS18A	0.86442	227.824	485.091
blue module	MIS18BP1	0.613688	64.8524	219.858
blue module	MITF	-0.752061	108.513	374.163
blue module	MKI67	0.940964	346.599	620.528
blue module	MLH1	0.902206	268.443	450.885
blue module	MMEL1	0.7278	99.966	286.858
blue module	MMP14	-0.79879	144.513	363.09
blue module	MMS22L	0.859533	226.919	341.246
blue module	MND1	0.874874	233.913	405.665
blue module	MNS1	0.629443	53.3907	128.794
blue module	MOK	0.922686	298.88	724.847
blue module	MORC4	0.894097	252.166	754.946
blue module	MOV10	0.842984	191.024	474.97
blue module	MPDU1	0.847025	183.907	371.005
blue module	MPHOSPH9	0.607078	60.5161	136.265
blue module	MPP3	0.750932	110.609	339.085
blue module	MPP5	0.778404	140.928	378.099
blue module	MPV17	-0.659605	61.5397	202.138
blue module	MRAS	0.763619	129.376	509.178
blue module	MRPL17	0.668791	63.0032	227.737
blue module	MRPL18	0.674229	64.9633	201.342
blue module	MRPL3	0.69633	67.1216	161.99
blue module	MRPL34	-0.779671	123.823	383.969
blue module	MRS2	0.690093	69.0223	204.331
blue module	MSH2	0.753129	107.37	176.736
blue module	MSH5	0.736086	106.401	181.174
blue module	MSH5-SAPCD1	0.730294	100.488	176.339
blue module	MSH6	0.785208	133.447	257.406
blue module	MSRB2	-0.661106	60.0445	255.143
blue module	MTA2	0.902573	274.362	639.53
blue module	MTBP	0.828814	178.613	281.795
blue module	MTF2	0.738532	95.7479	184.191
blue module	MTFR2	0.942754	335.151	608.004
blue module	MTHFD1	0.801155	138.753	274.885
blue module	MTURN	-0.846951	192.107	562.885
blue module	MXD3	0.8625	219.2	673.299
blue module	MYBL1	0.879873	231.01	515.819
blue module	MYBL2	0.965618	374.963	865.293
blue module	MYH10	0.634399	62.3566	264.422
blue module	MYO19	0.920752	301.619	717.124
blue module	MZT1	0.793496	149.497	319.933
blue module	NAA15	0.855912	193.571	384.96
blue module	NAA25	0.693494	82.3079	254.123
blue module	NAA60	0.75013	112.794	412.183
blue module	NACC1	0.862886	224.439	505.542
blue module	NAGS	0.72299	79.5754	191.227
blue module	NANS	0.919823	296.617	844.856
blue module	NASP	0.763993	135.395	249.491
blue module	NAV1	0.769691	123.222	464.983
blue module	NBPF1	0.639312	52.7268	157.641
blue module	NCAPD2	0.826753	210.82	304.842
blue module	NCAPD3	0.83876	205.186	299.181
blue module	NCAPG	0.94622	358.681	584.569
blue module	NCAPG2	0.974678	401.303	733.292
blue module	NCAPH	0.929654	337.518	538.735
blue module	NCAPH2	0.800041	164.456	498.001
blue module	NCEH1	0.953912	347.399	787.316
blue module	NCF2	0.799395	144.764	429.447
blue module	NCLN	0.723984	111.087	257.648
blue module	NDC1	0.783579	163.11	220.589
blue module	NDC80	0.875047	266.769	445.597
blue module	NDFIP1	-0.869376	213.473	641.194
blue module	NDFIP2	0.720832	81.7007	180.406
blue module	NDRG1	-0.691076	78.132	298.953
blue module	NDST1	0.70042	86.3016	315.252
blue module	NEDD1	0.709943	96.1615	286.928
blue module	NEIL3	0.920803	295.355	531.864
blue module	NEK2	0.896107	288.381	470.865
blue module	NELFCD	0.791999	139.242	372.314
blue module	NENF	-0.789016	123.309	302.4
blue module	NES	0.819557	169.924	432.424
blue module	NF2	0.90841	265.121	570.381
blue module	NFATC2IP	0.736038	94.4794	183.304
blue module	NIF3L1	0.530417	35.1607	139.735
blue module	NIPSNAP1	0.826726	170.373	528.096
blue module	NME1	0.89435	264.549	724.109
blue module	NMU	0.810649	147.369	396.664
blue module	NNMT	-0.767613	123.702	374.07
blue module	NOA1	-0.776673	122.013	401.303
blue module	NOSTRIN	0.787643	128.602	299.428
blue module	NOTCH1	0.840631	207.01	537.991
blue module	NOXA1	-0.76623	107.178	271.473
blue module	NPC2	-0.796142	138.563	238.443
blue module	NRAS	0.904328	270.172	765.841
blue module	NRGN	0.75126	110.422	279.769
blue module	NRIP3	0.837778	172.976	395.928
blue module	NRK	0.767894	130.235	407.143
blue module	NRM	0.920369	291.773	718.854
blue module	NSD1	0.79726	137.221	384.479
blue module	NUCB2	0.856873	213.545	510.28
blue module	NUCKS1	0.888585	251.588	447.21
blue module	NUDCD1	0.848281	181.592	475.092
blue module	NUDT1	0.751515	124.963	423.39
blue module	NUDT15	0.719141	103.978	260.216
blue module	NUDT9	-0.825413	159.581	469.073
blue module	NUF2	0.906432	299.729	538.619
blue module	NUMBL	0.852037	194.864	537.522
blue module	NUP107	0.8649	228.946	352.302
blue module	NUP153	0.739419	93.9771	192.208
blue module	NUP155	0.891606	251.939	429.5
blue module	NUP160	0.911561	269.104	546.759
blue module	NUP188	0.82834	171.701	391.478
blue module	NUP205	0.922602	302.323	512.901
blue module	NUP210	0.766198	105.486	226.369
blue module	NUP35	0.781562	121.76	277.217
blue module	NUP62	0.900773	252.459	494.481
blue module	NUP85	0.853797	207.819	400.081
blue module	NUP88	0.872707	229.474	462.665
blue module	NUP93	0.920556	284.776	527.424
blue module	NUPL1	0.915524	281.909	601.096
blue module	NUSAP1	0.943209	353.517	623.329
blue module	NUTF2	0.759619	110.633	357.239
blue module	NXN	0.798171	146.365	434.579
blue module	OAS3	0.940636	326.832	835.169
blue module	OIP5	0.885895	266.848	440.446
blue module	ORC2	0.818672	166.761	391.693
blue module	ORC6	0.944935	342.887	603.897
blue module	OSBPL5	-0.743048	101.015	317.583
blue module	OSTM1	-0.706013	76.9434	197.783
blue module	OTUD4	0.826306	166.596	434.781
blue module	OTULIN	0.673576	56.951	121.295
blue module	OXTR	0.751202	117.071	376.945
blue module	PAF1	0.785112	127.771	314.036
blue module	PAGR1	0.728344	85.8456	191.532
blue module	PAK1	0.78584	135.145	346.149
blue module	PAK4	0.630152	63.3518	180.856
blue module	PAK6	0.858166	229.033	383.2
blue module	PAPSS2	0.693198	72.1682	186.41
blue module	PAQR4	0.909426	283.23	690.223
blue module	PARP2	0.781979	142.492	245.526
blue module	PARPBP	0.774643	156.019	227.519
blue module	PASK	0.822789	162.174	461.293
blue module	PBK	0.927219	332.374	577.619
blue module	PBXIP1	-0.730396	91.2212	209.042
blue module	PCBP2	-0.786846	126.995	418.377
blue module	PCBP4	0.819879	180.838	607.069
blue module	PCNA	0.835876	190.962	525.776
blue module	PCNA-AS1	0.845088	183.112	393.601
blue module	PCNT	0.695501	86.8311	175.459
blue module	PCSK4	-0.740395	92.6801	286.039
blue module	PDCL3	0.84964	198.965	719.431
blue module	PDGFC	0.617065	52.9905	244.37
blue module	PDGFRA	-0.854196	207.579	802.444
blue module	PDGFRB	-0.923688	296.384	917.216
blue module	PDIA4	0.670983	73.4827	163.361
blue module	PDIA6	0.466755	17.7027	87.947
blue module	PDSS1	0.632289	49.199	168.864
blue module	PELI1	-0.701514	70.4872	180.251
blue module	PELO	0.698034	76.3496	267.939
blue module	PFAS	0.802157	154.87	275.908
blue module	PFDN1	0.732083	97.8082	282.534
blue module	PFKFB2	-0.680429	72.0483	222.894
blue module	PGM3	0.786684	147.701	583.112
blue module	PHF10	-0.79524	134.547	492.17
blue module	PHF19	0.767472	136.786	503.111
blue module	PHKG2	0.742286	109.117	307.26
blue module	PHLPP2	0.78307	139.01	429.584
blue module	PHTF2	0.858194	206.374	626.253
blue module	PHYH	-0.933152	309.178	744.648
blue module	PI4K2B	0.895804	261.049	711.252
blue module	PIF1	0.742247	129.276	235.39
blue module	PIGF	-0.842736	186.621	590.767
blue module	PIP5K1A	0.86216	205.176	493.324
blue module	PITPNM3	0.726153	97.0923	479.751
blue module	PKMYT1	0.867115	238.675	567.049
blue module	PKN3	0.80072	167.531	598.597
blue module	PKP3	0.680799	73.4655	314.623
blue module	PKP4	0.61135	56.2714	199.017
blue module	PLAUR	0.707454	88.987	295.785
blue module	PLCB3	0.861432	197.642	455.234
blue module	PLEKHN1	0.718219	92.1509	283.282
blue module	PLK1	0.884596	276.377	437.997
blue module	PLK2	0.757699	124.511	339.238
blue module	PLK4	0.958856	372.437	692.399
blue module	PLSCR3	0.860802	210.677	704.216
blue module	PMCH	0.737435	109.291	169.598
blue module	PMM2	0.91259	272.515	699.375
blue module	PMP22	-0.713278	83.7824	204.767
blue module	PNP	0.873586	229.7	737.64
blue module	POC1A	0.914479	312.45	521.991
blue module	POGK	0.822829	172.191	473.522
blue module	POLA1	0.903867	268.588	431.914
blue module	POLA2	0.949283	343.006	560.373
blue module	POLD1	0.873308	230.84	429.248
blue module	POLD3	0.884005	246.832	411.967
blue module	POLD4	-0.635195	49.2725	231.795
blue module	POLDIP2	0.809212	141.169	271.812
blue module	POLDIP3	0.702983	71.2429	165.508
blue module	POLE	0.941467	324.176	573.163
blue module	POLE2	0.941581	328	580.968
blue module	POLE3	0.842385	197.976	474.091
blue module	POLQ	0.946464	356.068	582.136
blue module	POLR2F	-0.664389	54.7845	181.581
blue module	POLR3A	0.70415	85.7211	237.619
blue module	POLR3D	0.795228	135.164	353.136
blue module	POLR3G	0.648198	58.3823	155.452
blue module	POP1	0.69925	78.5265	232.541
blue module	POP7	0.764561	112.183	262.798
blue module	POU5F1	0.720464	81.4576	200.438
blue module	PPAPDC1A	0.576942	46.539	244.744
blue module	PPIL1	0.887223	238.591	545.244
blue module	PPIP5K2	0.664376	75.9001	153.554
blue module	PPM1G	0.881344	236.685	679.387
blue module	PPP1CC	0.722183	88.4978	237.392
blue module	PPP1R3F	-0.772679	121.765	360.469
blue module	PPP3CC	0.761146	117.199	533.536
blue module	PPP4R2	0.734306	95.0522	174.789
blue module	PPRC1	0.826037	174.699	466.856
blue module	PRC1	0.94355	351.743	730.611
blue module	PRC1-AS1	0.938638	342.551	736.813
blue module	PRDM15	0.799117	139.646	345.031
blue module	PRELID2	0.736021	105.028	295.663
blue module	PRIM1	0.817031	172.033	267.174
blue module	PRIM2	0.817424	168.028	544.621
blue module	PRKD3	0.671994	70.5311	196.691
blue module	PROCR	0.84527	179.086	482.289
blue module	PROS1	-0.832268	179.513	394.953
blue module	PROSER3	0.81629	155.066	328.203
blue module	PRPF3	0.754943	107.08	286.97
blue module	PRPS1L1	0.819197	160.305	465.161
blue module	PRPS2	0.741862	109.753	277.804
blue module	PRR11	0.965124	385.272	692.771
blue module	PRR5L	0.692789	77.2711	219.108
blue module	PRRC2A	0.682928	72.0112	147.56
blue module	PRRX1	-0.83826	182.653	608.119
blue module	PSMB2	0.736506	105.69	324.724
blue module	PSMC3IP	0.793866	142.904	338.959
blue module	PSMD11	0.745022	105.46	246.826
blue module	PSMD14	0.797417	136.43	422.123
blue module	PSME2	0.79317	147.36	455.428
blue module	PSME4	0.806492	154.395	398.784
blue module	PSMG3	0.689446	64.4587	113.219
blue module	PSRC1	0.943266	334.616	702.671
blue module	PTCHD4	-0.805895	145.44	496.237
blue module	PTCSC3	0.766827	127.751	345.942
blue module	PTGIS	0.797445	147.857	432.456
blue module	PTOV1-AS1	0.648802	62.6607	157.418
blue module	PTPN2	0.706761	77.6352	252.78
blue module	PTPN3	0.819969	175.369	576.529
blue module	PTPRC	0.729929	82.0563	278.332
blue module	PTPRQ	0.872059	214.153	543.071
blue module	PTTG1	0.946446	349.886	725.13
blue module	PTTG2	0.804728	143.969	258.14
blue module	PTTG3P	0.907936	277.886	580.175
blue module	PWP1	0.872813	220.441	642.035
blue module	PYCR1	0.792711	149.691	554.481
blue module	QSER1	0.75689	117.145	292.876
blue module	R3HDM4	0.755837	109.945	367.758
blue module	RAB13	-0.812208	141.806	331.08
blue module	RAB27A	0.851618	191.561	576.333
blue module	RAB2A	-0.702136	78.6931	239.409
blue module	RAB31	-0.875236	219.845	530.719
blue module	RAB35	0.628584	58.2117	287.215
blue module	RAB4A	-0.766436	100.953	230.393
blue module	RAB7A	-0.847933	180.942	311.516
blue module	RAB8A	0.848161	187.839	471.51
blue module	RAB9A	-0.883217	243.002	693.232
blue module	RABGEF1	0.872753	213.153	589.689
blue module	RAC2	0.716398	97.0518	294.443
blue module	RACGAP1	0.903483	297.559	521.931
blue module	RACGAP1P	0.838832	204.017	359.711
blue module	RAD18	0.938314	315.95	685.244
blue module	RAD51	0.969039	386.559	745.489
blue module	RAD51-AS1	-0.76836	121.964	489.322
blue module	RAD51AP1	0.949264	348.182	619.454
blue module	RAD54B	0.882695	241.208	428.872
blue module	RAD54L	0.95213	356.338	617.252
blue module	RAG1	-0.666768	59.8275	259.692
blue module	RANBP1	0.812541	166.223	488.396
blue module	RANGAP1	0.911296	293.911	593.101
blue module	RAVER1	0.80564	140.759	259.271
blue module	RBBP8	0.798172	152.276	368.058
blue module	RBL1	0.79386	153.841	225.581
blue module	RBM7	0.713519	86.9863	271.953
blue module	RBPMS2	0.846662	191.971	479.128
blue module	RCC1	0.643445	55.8136	138.154
blue module	RCC2	0.883972	241.424	725.849
blue module	RCCD1	0.547749	38.1853	82.5859
blue module	RDM1	0.682942	66.9564	115.697
blue module	RECQL	0.778238	130.025	371.425
blue module	RECQL4	0.872324	246.324	529.285
blue module	REEP3	-0.73302	95.9722	260.428
blue module	REEP4	0.69789	99.937	169.356
blue module	REEP5	-0.905388	271.594	780.71
blue module	RELT	0.83947	191.877	502.908
blue module	RER1	-0.823293	166.317	491.034
blue module	REV1	0.702642	85.1842	256.448
blue module	RFC2	0.961756	364.699	712.974
blue module	RFC3	0.958346	361.659	638.957
blue module	RFC4	0.918877	292.91	486.329
blue module	RFC5	0.921107	287.03	449.909
blue module	RFWD3	0.973432	384.833	783.565
blue module	RHBDL2	0.887619	231.024	474.001
blue module	RHBDL3	0.814871	147.746	351.336
blue module	RHNO1	0.818832	169.247	287.019
blue module	RHOBTB3	-0.880966	231.982	596.345
blue module	RHOQ	-0.864967	218.556	741.081
blue module	RIBC2	0.740538	96.3311	181.138
blue module	RIC8A	0.906695	273.975	817.89
blue module	RIN3	0.887318	246.593	734.901
blue module	RMI1	0.739897	107.73	254.948
blue module	RMI2	0.900961	265.383	487.899
blue module	RNASE4	-0.685943	78.8346	249.757
blue module	RNASEH2A	0.937227	335.753	639.206
blue module	RNASEK	-0.683589	63.9323	126.765
blue module	RNASEK-C17orf49	-0.768632	112.539	236.375
blue module	RNF103	-0.844352	181.134	462.654
blue module	RNF13	-0.89496	262.641	853.768
blue module	RNF138	0.837695	184.599	465.932
blue module	RNF139	-0.803559	141.377	411.792
blue module	RNF168	0.842728	175.755	427.217
blue module	RNF207	0.836111	188.502	621.3
blue module	RNF26	0.790665	166.116	238.01
blue module	RNF8	0.790525	128.648	373.671
blue module	RNPEP	0.82199	167.791	410.897
blue module	ROGDI	0.682422	64.979	202.728
blue module	ROR1	0.668206	65.8063	187.266
blue module	RPA1	0.913649	281.064	509.605
blue module	RPA3	0.753357	115.048	215.318
blue module	RPL17	-0.796766	129.912	330.974
blue module	RPL17-C18orf32	-0.865783	209.139	600.635
blue module	RPL22	-0.870838	219.821	726.392
blue module	RPL27A	-0.829566	161.71	354.527
blue module	RPL28	-0.824816	158.645	526.98
blue module	RPS18P9	-0.835099	165.868	480.207
blue module	RPS23	-0.861165	218.31	759.783
blue module	RPS27	-0.788619	119.053	321.744
blue module	RPS6KA1	0.835689	174.575	311.859
blue module	RPS6KA6	0.701293	87.4362	343.746
blue module	RQCD1	0.941253	317.925	689.86
blue module	RRAGB	-0.765735	117.831	358.156
blue module	RRM1	0.96967	382.628	826.353
blue module	RRM2	0.971644	388.995	842.512
blue module	RRP7A	0.64979	59.5982	174.853
blue module	RTEL1	0.915275	279.799	625.727
blue module	RTEL1-TNFRSF6B	0.883817	231.395	512.913
blue module	RTKN	0.699771	73.7762	217.348
blue module	RTKN2	0.753439	118.805	318.062
blue module	RUSC1	0.865134	204.267	468.91
blue module	RUVBL2	0.747664	122.277	284.569
blue module	SAC3D1	0.737125	112.929	339.853
blue module	SAE1	0.907971	281.297	955.585
blue module	SAMD3	0.79072	134.907	357.34
blue module	SAP18	-0.919112	278.135	671.46
blue module	SAP30L-AS1	0.813458	146.903	378.745
blue module	SAPCD2	0.778453	154.617	301.243
blue module	SARAF	-0.814141	165.084	527.029
blue module	SASS6	0.779773	154.204	294.161
blue module	SAT2	-0.886282	241.534	624.192
blue module	SBDSP1	0.753023	118.183	500.413
blue module	SCARA3	0.86096	229.081	682.385
blue module	SCARNA22	0.675555	64.5814	115.693
blue module	SCML2	0.899591	246.619	463.904
blue module	SCPEP1	-0.814769	158.991	617.44
blue module	SDCBP	-0.851313	185.625	390.257
blue module	SDHC	-0.859549	194.327	519.388
blue module	SDHD	-0.804458	146.818	503.772
blue module	SEC13	0.868382	220.998	770.141
blue module	SEC14L1P1	0.712806	76.331	239.391
blue module	SEC16A	0.676105	62.059	149.408
blue module	SEC23B	0.790301	129.087	313.938
blue module	SEC23IP	0.736851	104.486	294.533
blue module	SEC24A	0.682364	76.2348	221.092
blue module	SEL1L3	0.78409	128.832	306.487
blue module	SEMA3B	0.732571	109.144	300.136
blue module	SERHL2	0.66824	61.1292	184.769
blue module	SERINC1	-0.875176	216.226	481.666
blue module	SERINC4	-0.894553	255.704	793.199
blue module	SERTAD3	0.834225	175.839	495.913
blue module	SESTD1	-0.845489	191.834	524.284
blue module	SETBP1	-0.644132	56.3354	224.855
blue module	SETD2	0.630848	49.563	162.879
blue module	SETD3	0.750399	110.456	327.2
blue module	SETD5	0.789229	133.031	309.771
blue module	SETD8	0.917449	280.811	605.112
blue module	SFMBT1	0.728061	100.469	281.733
blue module	SFXN1	0.966409	367.467	800.019
blue module	SFXN2	0.793702	145.266	229.485
blue module	SGK223	0.589495	34.1152	92.0098
blue module	SGOL1	0.932511	330.885	529.057
blue module	SGOL1-AS1	0.861651	241.486	358.424
blue module	SGOL2	0.58884	54.7947	109.025
blue module	SH2D4A	0.809324	145.375	388.943
blue module	SH3BP2	0.769027	119.354	309.144
blue module	SH3RF2	0.633477	53.4784	154.986
blue module	SHANK2	0.717009	91.9236	257.302
blue module	SHCBP1	0.963831	387.382	718.717
blue module	SHPK	0.707498	91.0044	271.601
blue module	SIMC1	0.738725	103.669	326.613
blue module	SIRT2	-0.661826	68.5352	171.018
blue module	SIX4	0.682475	70.4472	286.596
blue module	SKA1	0.957085	364.843	656.334
blue module	SKA2	0.857936	201.178	561.654
blue module	SKA3	0.933512	334.034	556.395
blue module	SKP2	0.665211	61.4261	160.257
blue module	SLC17A9	0.87787	242.569	721.355
blue module	SLC1A1	0.915124	273.421	649.086
blue module	SLC25A10	0.756231	126.49	256.257
blue module	SLC25A22	0.631159	56.3257	183.758
blue module	SLC25A32	-0.659488	52.5796	173.696
blue module	SLC25A38	-0.672982	73.0224	300.403
blue module	SLC26A1	-0.70663	82.8808	313.98
blue module	SLC35A2	0.841967	188.701	408.463
blue module	SLC35C1	0.847609	184.292	474.049
blue module	SLC38A2	-0.729813	91.7425	246.019
blue module	SLC38A5	0.835979	198.79	635.329
blue module	SLC39A7	0.62492	57.5309	195.516
blue module	SLC4A8	0.79386	139.692	386.452
blue module	SLC5A3	-0.682692	61.368	155.746
blue module	SLC6A8	-0.790928	144.962	432.783
blue module	SLFN11	0.869872	231.355	624.34
blue module	SLFN13	0.700627	73.5615	176.073
blue module	SLIT2	0.742955	108.384	376.84
blue module	SMAD9	0.804795	130.339	247.099
blue module	SMARCC1	0.775329	125.76	315.1
blue module	SMC1A	0.862982	223.126	338.354
blue module	SMC2	0.93021	326.415	577.198
blue module	SMC4	0.905791	297.18	454.148
blue module	SMIM14	-0.600608	41.5165	154.239
blue module	SMIM15	0.676683	69.1143	237.585
blue module	SMPD4	0.892142	255.057	644.071
blue module	SMTN	0.844374	200.969	575.482
blue module	SNHG3	0.769619	125.017	272.795
blue module	SNORA18	0.691301	78.714	238.919
blue module	SNORA62	0.66668	57.0496	196.432
blue module	SNORD44	0.607139	47.4624	193.384
blue module	SNORD58B	-0.752266	100.982	327.528
blue module	SNORD77	0.647363	52.8002	158.334
blue module	SNRPA	0.796172	144.103	243.45
blue module	SNRPA1	0.809331	145.755	359.758
blue module	SNRPN	-0.790692	141.545	413.014
blue module	SNURF	-0.790273	141.172	412.328
blue module	SNX24	0.798036	144.155	290.895
blue module	SOGA1	0.701616	85.9245	150.038
blue module	SPAG5	0.942225	355.722	620.565
blue module	SPATA5	0.654392	70.5908	190.014
blue module	SPC24	0.887725	257.731	401.553
blue module	SPC25	0.938684	345.971	598.574
blue module	SPDL1	0.962921	370.117	770.093
blue module	SPHAR	-0.777488	126.609	395.411
blue module	SPIN1	0.8972	251.619	690.802
blue module	SPIN4	0.688386	75.5031	186.992
blue module	SPOCD1	0.76266	137.766	491.509
blue module	SRP68	0.861536	197.322	366.266
blue module	SRP72	0.742642	100.671	302.536
blue module	SRPK1	0.896644	253.243	578.136
blue module	SRRT	0.840839	172.873	315.797
blue module	SRSF1	0.857214	201.769	412.167
blue module	SRSF10	0.708373	75.0992	254.31
blue module	SRSF3	0.786536	128.843	360.689
blue module	SRSF4	0.782935	123.327	243.911
blue module	SSH1	0.827931	179.494	617.049
blue module	SSPN	-0.66076	59.2226	157.837
blue module	SSR4P1	-0.727689	90.1049	314.085
blue module	SSRP1	0.819667	162.945	346.673
blue module	SSX2IP	0.824949	170.537	363.969
blue module	STAC	0.841069	179.293	380.629
blue module	STARD8	0.704204	74.2298	143.978
blue module	STAT5B	-0.620984	52.0062	167.091
blue module	STAT6	-0.765042	123.834	358.489
blue module	STIL	0.978607	399.838	715.944
blue module	STIM2	0.733945	91.0067	200.688
blue module	STMN1	0.900002	268.428	847.798
blue module	STRA13	0.665372	71.6109	177.059
blue module	SUPT20H	0.824616	172.001	423.365
blue module	SUPT5H	0.731166	90.4324	273.091
blue module	SUSD1	0.730947	87.235	221.868
blue module	SUV39H1	0.933037	326.429	501.817
blue module	SUV39H2	0.872764	227.433	441.562
blue module	SVIP	0.900145	258.632	673.238
blue module	SYT15	0.692233	81.2961	148.965
blue module	TACC3	0.922493	325.981	557.763
blue module	TADA1	0.673062	66.4836	248.524
blue module	TAF5L	0.724832	93.1147	252.498
blue module	TAF7	-0.794647	143.321	615.903
blue module	TAPBP	0.803453	152.829	449.61
blue module	TAPT1-AS1	-0.852263	184.536	477.469
blue module	TARDBP	0.779553	125.833	266.04
blue module	TARSL2	0.53711	32.3327	79.4557
blue module	TATDN2	0.858805	197.905	509.147
blue module	TBC1D4	0.658909	57.3083	130.65
blue module	TBP	0.760449	120.96	329.544
blue module	TBXA2R	0.727553	97.836	322.216
blue module	TCERG1	0.852881	198.837	445.315
blue module	TCF3	0.738974	107.846	355.82
blue module	TCF7	0.711679	95.7723	298.966
blue module	TCHP	0.638216	61.2613	204.986
blue module	TCOF1	0.850409	191.692	419.41
blue module	TCTN2	0.686409	76.6652	264.223
blue module	TDP1	0.902892	271.342	455.568
blue module	TEAD4	0.953628	352.732	838.437
blue module	TEX30	0.840479	191.736	532.901
blue module	TFDP1	0.865565	221.64	634.476
blue module	TFPI	-0.769675	112.948	271.596
blue module	THBS3	0.807206	145.791	470.153
blue module	THOC3	0.665588	55.7358	154.114
blue module	THOC5	0.689075	76.8923	210.042
blue module	THOP1	0.792054	155.308	330.458
blue module	THSD4	0.850916	193.503	649.9
blue module	TIAM1	0.711217	93.7387	404.879
blue module	TICAM2	0.727371	106.576	296.833
blue module	TICRR	0.847198	205.309	329.613
blue module	TIMELESS	0.94239	346.1	601.384
blue module	TIMP1	-0.767033	108.579	318.054
blue module	TK1	0.959768	376.425	815.135
blue module	TLDC1	0.816048	168.583	444.677
blue module	TLK2	0.700605	74.8037	272.279
blue module	TM2D1	-0.903641	268.489	812.395
blue module	TM4SF1	0.731115	98.0247	361.432
blue module	TM4SF4	0.768635	119.225	354.862
blue module	TM9SF2	-0.828617	173.935	470.884
blue module	TMA16	0.705018	87.5132	269.207
blue module	TMEM106A	0.829669	174.496	401.018
blue module	TMEM130	0.617961	48.1488	380.618
blue module	TMEM147	-0.722286	83.136	215.264
blue module	TMEM150A	-0.73991	99.3446	268.825
blue module	TMEM184B	0.799398	162.298	589.535
blue module	TMEM194A	0.824896	181.484	275.189
blue module	TMEM2	0.703245	75.7442	227.708
blue module	TMEM200A	0.805556	155.49	432.482
blue module	TMEM214	0.846351	190.815	425.024
blue module	TMEM230	-0.758124	110.834	348.526
blue module	TMEM255A	0.742415	108.715	257.345
blue module	TMEM256-PLSCR3	0.850458	198.999	672.51
blue module	TMEM56	0.797967	137.94	417.38
blue module	TMEM59	-0.841982	179.814	443.368
blue module	TMEM87B	0.80357	145.247	341.155
blue module	TMPO	0.920754	306.712	674.123
blue module	TMPO-AS1	0.808607	180.834	427.934
blue module	TNFAIP1	0.84748	204.542	611.061
blue module	TOLLIP	-0.817244	165.346	354.204
blue module	TOMM34	0.834656	187.789	519.258
blue module	TONSL	0.74413	126.688	314.796
blue module	TOP2A	0.877955	265.113	420.45
blue module	TOP2B	0.732887	106.548	283.582
blue module	TOP3A	0.863647	215.417	407.75
blue module	TOPBP1	0.897157	274.102	458.743
blue module	TOX	0.669088	73.1932	217.064
blue module	TPGS2	0.889202	250.296	856.805
blue module	TPMT	0.901936	263.619	714.385
blue module	TPP1	-0.841684	194.593	455.626
blue module	TPX2	0.928902	334.295	603.012
blue module	TRA2B	0.863671	219.896	540.866
blue module	TRAF2	0.845031	186.647	419.116
blue module	TRAF3	0.802221	158.343	504.254
blue module	TRAF4	0.900186	256.075	728.279
blue module	TRAIP	0.879491	241.411	414.997
blue module	TRAPPC10	0.785639	138.015	534
blue module	TRIM14	0.874951	210.593	424.842
blue module	TRIM4	-0.801597	148.522	476.669
blue module	TRIM58	0.729494	88.219	218.828
blue module	TRIP13	0.977562	400.468	824.828
blue module	TRMT2B	0.758524	113.904	312.777
blue module	TROAP	0.911473	306.046	515.339
blue module	TRPM2	0.757139	117.542	363.442
blue module	TSHR	-0.6697	55.6965	170.562
blue module	TSPAN2	0.629529	60.2565	264.073
blue module	TSSC1	0.761148	119.134	233.581
blue module	TSTA3	0.876245	228.298	682.992
blue module	TTC21A	-0.693993	67.8016	263.82
blue module	TTC7A	0.87854	242.82	840.068
blue module	TTF2	0.692237	97.5808	154.103
blue module	TTK	0.923969	331.502	534.306
blue module	TUBG1	0.752113	112.623	300.808
blue module	TVP23C	0.728419	84.6323	195.916
blue module	TVP23C-CDRT4	0.782895	130.977	280.125
blue module	TXNDC11	0.812902	158.292	488.334
blue module	TYMS	0.966561	380.741	826.937
blue module	TYMSOS	0.871859	216.537	539.424
blue module	TYRO3	0.893117	246.78	632.086
blue module	U2AF1	0.713721	80.9879	243.4
blue module	UAP1	0.720796	103.303	366.313
blue module	UBA1	0.86254	207.463	548.78
blue module	UBA6	0.698798	85.6074	216.563
blue module	UBE2B	-0.694025	82.3905	290.633
blue module	UBE2C	0.940651	345.481	679.559
blue module	UBE2H	-0.89056	251.266	868.684
blue module	UBE2N	0.647911	56.9155	266.384
blue module	UBE2S	0.640545	69.3521	307.278
blue module	UBE2T	0.941898	339.89	570.39
blue module	UBP1	0.810741	159.256	516.462
blue module	UBR7	0.800159	141.235	276.353
blue module	UFD1L	0.678375	62.4861	211.198
blue module	UGCG	0.746963	105.136	235.934
blue module	UGDH	0.901238	267.525	718.743
blue module	UHRF1	0.960284	360.891	747.099
blue module	UQCRB	-0.895761	250.015	780.688
blue module	USP1	0.965959	369.266	708.424
blue module	USP10	0.867971	224.072	659.401
blue module	USP13	0.65908	64.2445	140.026
blue module	USP14	0.793728	138.594	416.362
blue module	USP37	0.746453	117.792	325.139
blue module	USP48	0.646982	66.1043	121.155
blue module	USP5	0.838102	179.215	350.756
blue module	UTP11L	0.718737	78.4087	188.632
blue module	VAMP2	-0.881846	231.213	777.15
blue module	VANGL1	0.766693	117.978	240.482
blue module	VAV2	0.883249	237.429	526.921
blue module	VPS26A	-0.712367	94.371	237.646
blue module	VRK1	0.84767	198.445	433.488
blue module	WAPAL	0.864258	202.061	398.952
blue module	WBP1	-0.830258	164.668	581.608
blue module	WBP5	-0.791999	134.457	390.756
blue module	WDHD1	0.918172	291.174	505.736
blue module	WDR34	0.820091	185.327	720.536
blue module	WDR4	0.739984	111.931	337.515
blue module	WDR46	0.771399	127.119	344.877
blue module	WDR5	0.695807	87.9926	270.447
blue module	WDR62	0.932964	332.015	602.21
blue module	WDR76	0.951208	338.647	705.834
blue module	WDR90	0.786052	149.058	301.084
blue module	WEE1	0.667272	60.1708	149.613
blue module	WHSC1	0.939528	337.833	862.486
blue module	WLS	-0.871391	221.802	818.453
blue module	WRAP53	0.733505	105.782	222.843
blue module	WRB	-0.665193	66.432	252.687
blue module	WWOX	-0.728225	98.5275	341.919
blue module	XPO6	0.973291	378.212	824.123
blue module	XRCC2	0.89122	259.856	403.126
blue module	XYLT2	0.827595	163.349	409.377
blue module	YDJC	0.700571	91.5564	334.511
blue module	YEATS2	0.616543	51.7147	166.577
blue module	YIPF4	-0.66806	61.0425	197.766
blue module	ZBED4	0.733961	99.9964	274.006
blue module	ZCCHC24	-0.844794	197.725	847.082
blue module	ZDHHC1	-0.835898	172.162	522.927
blue module	ZDHHC13	0.873002	222.801	644.409
blue module	ZDHHC16	0.844844	192.094	448.845
blue module	ZDHHC18	0.753864	109.405	272.408
blue module	ZGRF1	0.911569	292.507	466.462
blue module	ZNF107	0.740411	92.0412	177.313
blue module	ZNF114	0.714358	83.4301	294.158
blue module	ZNF181	-0.834752	172.959	534.662
blue module	ZNF207	0.857435	206.465	589.595
blue module	ZNF235	-0.840186	173.141	524.849
blue module	ZNF25	-0.692615	81.7049	301.561
blue module	ZNF276	0.84231	194.29	454.403
blue module	ZNF318	0.673987	64.8523	165.488
blue module	ZNF320	-0.604356	46.1931	213.943
blue module	ZNF367	0.958242	355.032	788.336
blue module	ZNF530	0.843444	181.1	404.779
blue module	ZNF544	0.826294	156.804	433.267
blue module	ZNF608	-0.799122	148.149	436.782
blue module	ZNF639	0.797841	143.146	335.232
blue module	ZNF670-ZNF695	0.73801	93.0842	205.283
blue module	ZNF695	0.785377	138.817	293.933
blue module	ZNF699	0.737724	102.112	288.66
blue module	ZNF700	0.718207	75.2884	210.95
blue module	ZNF706	-0.734585	96.4144	278.822
blue module	ZNF714	0.870756	223.104	351.917
blue module	ZNF765	0.693253	75.5888	265.409
blue module	ZNF799	0.778218	119.248	361.65
blue module	ZNF823	0.726102	88.0942	289.411
blue module	ZNF90	0.77021	111.473	237.332
blue module	ZNF93	0.866168	219.16	556.009
blue module	ZW10	0.899088	248.823	471.526
blue module	ZWILCH	0.949451	359.155	613.989
blue module	ZWINT	0.970339	392.32	792.616
brown module	AASDHPPT	-0.892874	106.138	434.828
brown module	ABHD17C	0.743793	54.0734	260.282
brown module	ACBD3	0.795324	64.1242	344.926
brown module	ACOX3	0.770187	55.775	442.532
brown module	ACTC1	0.683418	34.9804	510.579
brown module	ADAMTS1	-0.835067	79.4196	286.572
brown module	ADAMTS10	0.77714	60.2883	287.104
brown module	ADAMTS7	0.714551	47.955	181.148
brown module	ADAMTSL5	0.839413	80.1901	350.501
brown module	ADAP1	0.783228	65.5086	164.256
brown module	ADCK2	0.755288	52.4067	362.918
brown module	ADORA2B	0.884235	101.231	419.308
brown module	ADPRH	0.879979	100.677	295.908
brown module	ADRA1B	0.744141	53.3714	161.808
brown module	AJUBA	0.838102	84.404	356.394
brown module	AKT2	0.732765	47.3408	283.315
brown module	AKT3	0.941412	144.202	463.109
brown module	ALDH1B1	0.86653	91.7959	346.917
brown module	ALDH5A1	0.817737	73.9441	195.485
brown module	ALDH7A1	-0.726259	46.2886	177.759
brown module	ALPL	0.78546	66.3392	222.362
brown module	ALS2CL	0.7589	54.7144	218.485
brown module	ANK1	0.844132	85.1807	462.35
brown module	ANKRD1	0.849932	85.5373	271.789
brown module	ANKRD30B	0.730696	47.7019	230.491
brown module	ANKRD46	-0.745539	47.9283	226.405
brown module	ANKRD6	0.870028	100.452	245.809
brown module	AP4M1	0.67657	41.8867	270.669
brown module	ARCN1	0.863335	91.5092	384.176
brown module	ARHGAP10	0.85181	84.4543	239.664
brown module	ARHGAP23	0.885346	107.652	433.101
brown module	ARHGAP31	0.84985	84.1691	268.907
brown module	ARHGEF10	0.919504	128.76	657.615
brown module	ARHGEF34P	0.781438	51.4635	140.098
brown module	ARHGEF5	0.939507	138.23	487.834
brown module	ARHGEF7	0.782336	63.6656	190.288
brown module	ARSJ	0.825601	80.6946	261.386
brown module	ASXL1	0.894839	115.587	449.539
brown module	ATP10A	0.759257	59.3779	387.102
brown module	ATP5J2-PTCD1	-0.761946	48.4757	204.613
brown module	ATP7B	0.802872	63.442	206.917
brown module	AXIN2	-0.740102	51.1728	234.147
brown module	BACE1	-0.744786	42.2082	156.936
brown module	BAMBI	0.742277	49.7365	429.938
brown module	BANK1	0.751903	50.6155	161.53
brown module	BBS5	-0.79139	60.6506	219.07
brown module	BCAR1	0.815527	73.0172	285.091
brown module	BCAR3	0.748109	54.9458	248.821
brown module	BEND7	0.925171	127.789	519.989
brown module	BMI1	-0.727372	45.1499	168.795
brown module	BMP1	0.792099	67.4794	217.829
brown module	BMP4	0.722269	42.8582	170.523
brown module	BTBD19	0.814567	64.9166	210.624
brown module	BTN2A1	0.852257	83.2548	374.299
brown module	C11orf45	0.827237	72.6703	330.767
brown module	C11orf52	0.636881	21.826	101.214
brown module	C15orf52	0.92875	133.533	334.647
brown module	C15orf54	0.79585	59.1121	154.385
brown module	C16orf87	0.833999	85.6841	278.679
brown module	C1orf110	0.851994	90.6975	244.814
brown module	C3orf52	0.804353	69.5475	376.206
brown module	C3orf58	-0.752284	47.908	222.293
brown module	C5orf46	0.606881	24.934	67.5296
brown module	C6orf132	0.937564	142.312	625.615
brown module	C7orf60	0.823946	66.437	215.631
brown module	C7orf69	0.776465	50.8592	150.512
brown module	C8orf34	0.796415	72.4293	196.741
brown module	C8orf44-SGK3	0.798093	63.1148	189.785
brown module	C9orf3	0.946676	142.924	455.382
brown module	CALHM2	0.828521	74.5839	236.867
brown module	CAMK2G	0.729656	40.7611	155.312
brown module	CAND2	0.897468	110.86	435.292
brown module	CASP10	0.777903	53.9899	152.333
brown module	CATSPER1	0.696491	32.7035	137.358
brown module	CCDC102A	0.820114	71.7075	265.358
brown module	CCDC149	0.879386	103.783	306.886
brown module	CCDC186	0.759863	57.7767	252.236
brown module	CCND3	0.598312	19.2948	133.655
brown module	CD58	0.662933	28.1798	199.346
brown module	CD97	0.907776	122.503	631.776
brown module	CDK15	0.717191	40.085	241.868
brown module	CDKL1	0.719926	38.0934	144.537
brown module	CENPV	0.732208	46.4611	418.503
brown module	CEP112	0.819159	72.7947	274.637
brown module	CEP135	0.794403	60.9473	254.426
brown module	CFL2	0.858477	93.5652	254.591
brown module	CGREF1	0.696789	34.7543	98.4886
brown module	CHKB	0.850179	78.3271	236.806
brown module	CHML	0.772979	58.6332	220.493
brown module	CHURC1-FNTB	0.882468	99.1926	315.684
brown module	CIRBP	-0.805203	60.8304	205.05
brown module	CKB	0.660243	33.5083	336.95
brown module	CLASP2	0.862182	94.3928	265.468
brown module	CLIC3	0.744778	50.2239	239.578
brown module	CLIP1	0.847453	84.6295	379.344
brown module	CMAHP	0.89135	115.827	526.081
brown module	CNN1	0.693567	31.8832	148.882
brown module	CNST	0.755979	53.7115	202.937
brown module	COBLL1	0.898403	109.818	398.814
brown module	COG7	0.83485	71.8057	197.781
brown module	COMMD3-BMI1	-0.735534	47.8128	182.897
brown module	COX17	0.671651	29.4518	103.212
brown module	CPED1	0.702491	39.3715	127.548
brown module	CPPED1	0.867926	98.352	251.52
brown module	CSPG4	0.845709	87.7625	470.449
brown module	CTAGE1	0.818113	71.6369	285.567
brown module	CTDSPL	0.833562	81.6132	222.045
brown module	CTNND1	0.787695	64.1885	214.853
brown module	CYLD	0.766497	63.5016	288.753
brown module	DACT1	0.855312	84.2994	281.341
brown module	DAPK3	0.716439	46.5492	307.662
brown module	DBNDD2	0.906954	128.187	374.09
brown module	DCTN1	0.842374	85.995	351.797
brown module	DDR1	0.791386	59.2186	183.254
brown module	DDX11	0.73887	50.3344	314.747
brown module	DDX58	0.703086	42.5147	179.055
brown module	DDX60L	0.805506	68.6013	221.372
brown module	DENND1B	0.729915	47.9117	252.903
brown module	DENND3	0.790029	63.0271	296.512
brown module	DGKI	0.732735	40.4209	145.397
brown module	DMD	0.876824	95.7509	436.08
brown module	DNAJB12	0.785555	55.504	219.794
brown module	DNAJC22	0.778658	52.4376	231.572
brown module	DOK4	0.891176	110.48	751.215
brown module	DOPEY2	0.736895	54.7786	342.477
brown module	DTNBP1	0.789385	57.1485	206.555
brown module	DUSP7	0.896161	115.681	466.533
brown module	DVL3	0.793442	59.3526	278.603
brown module	DYRK2	0.853144	90.9623	338.283
brown module	EEF1DP3	0.63952	26.3708	71.6534
brown module	EFTUD1	0.822036	69.611	223.534
brown module	EHD1	0.757216	58.6879	444.618
brown module	EIF1AX	-0.816562	66.8514	266.366
brown module	EIF4E2	0.959699	153.48	519.425
brown module	ELN	0.737543	49.3254	282.238
brown module	ELOVL5	-0.812652	69.1324	316.996
brown module	EMC7	-0.870963	96.7275	479.436
brown module	ENTPD4	0.838742	78.6004	244.742
brown module	EPG5	0.772635	68.653	311.064
brown module	ERBB2	0.796433	57.3619	199.895
brown module	ERCC6	0.901243	116.52	368.007
brown module	ERCC6-PGBD3	0.930401	134.337	464.418
brown module	ERF	0.674537	35.2675	189.585
brown module	ETS1	0.71227	38.8176	125.349
brown module	ETV7	0.936821	138.261	467.787
brown module	EXOC6	0.930308	135.178	369.338
brown module	EXOC8	-0.779578	52.9928	217.034
brown module	EXPH5	0.867122	89.404	255.956
brown module	EYA2	-0.843796	76.0238	223.3
brown module	FAM109B	0.915152	126.243	680.612
brown module	FAM110A	0.808654	64.8954	227.227
brown module	FAM114A1	0.816745	69.1883	302.587
brown module	FAM212A	0.753471	45.3503	211.554
brown module	FAM83G	0.857916	101.003	531.446
brown module	FCHSD1	0.812969	66.8643	242.338
brown module	FGF1	0.928851	134.604	558.434
brown module	FGFR1	-0.876663	97.9665	281.119
brown module	FIG4	0.833448	82.691	250.987
brown module	FJX1	0.568759	19.7081	312.125
brown module	FLI1	0.913067	124.445	463.702
brown module	FMN1	0.814738	72.9124	255.509
brown module	FMN2	0.769596	65.9019	374.533
brown module	FNBP1L	0.694666	37.0582	121.963
brown module	FNIP2	0.875876	102.905	314.205
brown module	FNTB	0.899403	112.059	435.578
brown module	FOXS1	0.719718	39.2261	131.53
brown module	FRMD4A	0.850828	91.2661	367.791
brown module	FRMD4B	0.859303	93.601	244.175
brown module	FRMD6	0.790387	68.3424	338.665
brown module	FSCN1	0.665493	34.2768	342.032
brown module	GAL3ST4	0.835224	79.298	263.446
brown module	GAS1	-0.824785	75.7506	291.285
brown module	GBP1	0.785368	63.9446	248.956
brown module	GCNT2	0.709162	44.2787	218.581
brown module	GDPD5	0.846317	89.8667	388.337
brown module	GEM	0.722813	46.6471	141.446
brown module	GLS	0.932311	134.928	396.318
brown module	GMEB1	0.746023	48.6954	211.886
brown module	GMPR	0.794147	73.7075	217.868
brown module	GNAQ	0.767867	60.1852	184.883
brown module	GNB4	0.854531	92.2911	575.585
brown module	GORASP1	0.74488	43.8873	131.938
brown module	GP1BB	0.694347	36.2297	148.376
brown module	GPC6	-0.848869	87.5844	354.524
brown module	GPLD1	0.799763	70.6873	172.364
brown module	GPR17	0.846756	80.7439	277.817
brown module	GPR176	0.884556	99.9561	304.43
brown module	GPR85	0.69214	34.587	158.926
brown module	GRB10	-0.794464	56.6788	224.446
brown module	GRIK2	0.73875	56.0097	156.736
brown module	GRK5	0.838471	87.315	209.912
brown module	GSAP	0.910811	118.412	342.468
brown module	H2AFY2	0.813062	76.6967	452.188
brown module	H3F3B	-0.829661	70.409	215.333
brown module	HAGH	0.652657	28.4667	162.467
brown module	HAPLN3	0.700223	43.2749	198.599
brown module	HAS2	-0.904165	115.504	540.57
brown module	HAS2-AS1	-0.868986	94.1269	457.983
brown module	HERC3	0.914885	118.867	377.69
brown module	HHIP	0.725275	46.0111	136.923
brown module	HHIP-AS1	0.896619	111.944	421.176
brown module	HRCT1	0.891317	105.098	294.381
brown module	HRH1	0.907569	121.994	479.737
brown module	HSD17B6	0.70224	39.4902	128.367
brown module	HSPA9	-0.825779	72.0632	204.236
brown module	HSPB2	0.805949	69.1642	206.233
brown module	HSPB2-C11orf52	0.774518	55.5004	148.075
brown module	ICAM1	0.814753	67.8001	255.35
brown module	IER2	0.67428	40.5744	255.713
brown module	IFNGR2	0.86602	93.9688	501.218
brown module	IGF2BP1	0.825382	73.5698	261.316
brown module	IKBKB	0.806515	66.7332	250.778
brown module	IKBKE	0.785259	70.0371	341.061
brown module	IL18	0.747115	45.4079	135.552
brown module	ILK	0.802192	66.0544	285.636
brown module	INADL	0.918502	127.114	397.216
brown module	INO80C	0.872808	96.3027	423.738
brown module	INTU	0.75828	56.9648	140.221
brown module	IPCEF1	0.817449	66.3911	183.792
brown module	IPO8	0.763821	56.7885	215.181
brown module	IQCJ-SCHIP1	0.916051	129.989	678.047
brown module	IRF2BP2	-0.778533	52.3866	178.333
brown module	IRF3	0.803398	68.3011	294.929
brown module	ITGA3	0.885619	106.179	604.622
brown module	ITGB2-AS1	0.810039	62.3902	242.659
brown module	ITGB3	0.839544	86.5001	255.007
brown module	ITPK1	0.782771	57.8232	263.036
brown module	JADE1	-0.924228	127.548	506.416
brown module	JAG1	0.673493	42.7276	112.188
brown module	JAK2	-0.795629	62.7455	353.632
brown module	JAZF1	0.824884	77.7233	204.338
brown module	KATNAL1	0.920228	127.068	481.79
brown module	KATNBL1P6	0.788569	53.2965	250.496
brown module	KBTBD6	-0.841626	75.2173	376.936
brown module	KCNK6	0.686175	42.3826	146.929
brown module	KCTD16	0.829716	80.8194	216.745
brown module	KCTD20	0.868031	99.6174	537.318
brown module	KIAA0355	0.880226	100.458	328.249
brown module	KIAA0391	0.729111	42.3172	169.169
brown module	KIAA0895	0.858632	92.8058	300.652
brown module	KIAA1147	0.835032	80.0644	248.886
brown module	KIAA1598	0.902329	118.396	383.977
brown module	KIAA1671	0.946462	142.697	435.246
brown module	KIF3C	0.859898	94.2962	552.376
brown module	KITLG	-0.88187	97.8398	503.705
brown module	KLC1	0.787056	63.5651	368.986
brown module	KLC3	0.818307	74.6606	554.289
brown module	KLF11	0.786266	57.498	218.569
brown module	KLF2	0.694436	42.1915	292.019
brown module	KLHDC3	0.894061	107.054	434.303
brown module	KLHL15	-0.842918	80.5287	312.508
brown module	KLHL23	0.789132	58.6763	173.699
brown module	KRAS	0.811371	74.7151	354.801
brown module	KRTAP1-5	0.913475	120.672	410.088
brown module	LANCL2	0.817278	73.4436	275.354
brown module	LASP1	0.849507	90.1377	320.942
brown module	LBH	0.603532	27.0217	111.564
brown module	LDLRAP1	0.858751	86.4588	265.738
brown module	LGALSL	0.911917	122.436	328.626
brown module	LIMD1	0.874031	98.2428	390.92
brown module	LIMD1-AS1	0.850247	81.4423	322.329
brown module	LIMS2	0.914682	127.484	514.646
brown module	LINC00152	0.87486	100.213	418.338
brown module	LINC00211	0.732585	39.0028	151.554
brown module	LINC00346	0.743884	50.9626	192.85
brown module	LINC00525	0.701789	36.9597	115.167
brown module	LINC00547	0.840311	89.7214	232.2
brown module	LINC00672	0.707121	40.7566	108.768
brown module	LINC00883	0.756522	51.5727	191.471
brown module	LINC01085	0.805376	63.3455	225.283
brown module	LINC01111	0.728107	41.9697	132.35
brown module	LMCD1	0.771038	61.6996	194.083
brown module	LMO7	0.956066	152.479	617.353
brown module	LOC100505718	0.775749	58.5316	158.682
brown module	LOC101927204	0.711873	47.8983	251.339
brown module	LOC254896	0.812926	66.0894	216.602
brown module	LOC283299	0.852838	85.6867	325.675
brown module	LOC284454	0.862987	86.9934	248.219
brown module	LOC400043	0.768955	53.4638	191.759
brown module	LOC643201	0.846999	88.3081	266.109
brown module	LOC645513	0.757781	46.7047	125.478
brown module	LRPAP1	-0.877361	99.8475	467.507
brown module	LRPPRC	-0.804218	68.8758	497.184
brown module	LRRC58	-0.833161	77.0461	335.714
brown module	LRRC8A	0.748987	51.8504	203.352
brown module	LRRFIP1	0.744572	50.4845	267.666
brown module	LRRFIP2	0.790291	66.2873	204.814
brown module	LSM11	0.905181	118.733	562.616
brown module	LSM14A	0.837963	80.1432	320.778
brown module	LUZP1	0.730949	52.6095	305.694
brown module	LZTS1	0.779023	60.5673	356.086
brown module	MALT1	0.697195	40.3158	169.52
brown module	MAN2A1	-0.882555	105.945	419.56
brown module	MAP2K3	0.794199	68.8939	259.625
brown module	MAP3K14	0.803465	80.4463	421.153
brown module	MAP7D1	0.697303	45.6917	304.177
brown module	MARCH2	0.754322	56.5058	216.764
brown module	MBP	0.823445	73.9885	281.396
brown module	MCRS1	0.872741	94.7994	313.372
brown module	MCU	0.792093	62.4117	174.24
brown module	MEF2A	0.78395	59.0378	171.905
brown module	METTL21A	0.819485	69.6176	217.176
brown module	MFAP3L	0.69462	44.327	118.464
[truncated: 13,001 more rows]
