# Supplementary material for: Identification of co-expression network correlated with different periods of adipogenic and osteogenic differentiation of BMSCs by weighted gene co-expression network analysis (WGCNA)
Source: BMC Genomics. 2021 Apr 10;22:254. doi: 10.1186/s12864-021-07584-4 (PMC8035768; doi:10.1186/s12864-021-07584-4)
Supplement: Supplementary file 2 — Additional file 2. [file 12864_2021_7584_MOESM2_ESM.xlsx]

## Sheet: Sheet1
module	TF	gene
green	REST	BRD2
green	RREB1	BRD2
green	PLAG1	BRD2
green	PAX6	BRD2
green	NHLH1	BRD2
green	INSM1	BRD2
green	CTCF	BRD2
green	IRF1	BRD2
green	PBX1	BRD2
green	HLF	BRD2
green	NFIL3	BRD2
green	NR4A2	BRD2
green	ESR2	BRD2
green	SOX9	BRD2
green	FOXD1	CDC42SE2
green	FOXD1	BRD2
green	FOXO3	CDC42SE2
green	FOXO3	BRD2
green	FEV	BRD2
green	FEV	PRTG
green	FOXI1	UBE2QL1
green	FOXI1	BRD2
green	FOXI1	RBM39
green	NKX3-1	ZKSCAN7
green	NKX3-1	PDE4D
green	NKX3-1	BRD2
green	NKX3-1	SIGMAR1
green	NKX3-1	CHD4
green	REL	ADAMTS4
green	REL	BRD2
green	REL	GGNBP2
green	REL	SS18L1
green	REL	TCF7L2
green	REL	ST3GAL1
green	SRY	GALNT2
green	SRY	RCL1
green	SRY	SDCBP2
green	SRY	BRD2
green	SRY	TACC2
green	SRY	ITPRIP
green	SRY	CCDC59
green	SPIB	MT1G
green	SPIB	EIF2AK3
green	SPIB	DLX5
green	SPIB	NCS1
green	SPIB	BRD2
green	SPIB	DUSP16
green	SPIB	OSGIN1
green	SPIB	KLF4
green	SPIB	TRAF3IP2
green	SPIB	P4HA3
green	NR2F1	GSTO2
green	NR2F1	MUL1
green	NR2F1	CTH
green	NR2F1	OTUD3
green	NR2F1	NRIP1
green	NR2F1	MOCS3
green	NR2F1	CCDC47
green	NR2F1	TEX2
green	NR2F1	MRVI1
green	NR2F1	STAC2
green	NR2F1	PIK3R3
green	NR2F1	EDNRA
green	NR2F1	PDE4D
green	NR2F1	SDCBP2
green	NR2F1	BRD2
green	NR2F1	RUVBL1
green	NR2F1	SS18L1
green	NR2F1	KLHL2
green	NR2F1	TACC2
green	NR2F1	GCC1
green	NR2F1	MAP7
green	NR2F1	CMIP
green	NR2F1	SLC6A9
green	NR2F1	DNMBP
green	NR2F1	ZNF468
green	NR2F1	CCDC59
green	NR2F1	TRAF3IP2
green	ZNF354C	SIPA1L2
green	ZNF354C	CREM
green	ZNF354C	BRD2
green	ZNF354C	MTFMT
green	ZNF354C	AGPAT4
green	ZNF354C	BMP8A
green	ZNF354C	PGAP1
green	ZNF354C	SAMD9
green	ZNF354C	KLF10
green	ZNF354C	DCUN1D2
green	ZNF354C	CRISPLD2
green	ZNF354C	JOSD1
green	ZNF354C	RPP14
green	ZNF354C	ZFAND5
green	ZNF354C	ASB8
green	ARID3A	CLMP
green	ARID3A	GSTO2
green	ARID3A	ENPEP
green	ARID3A	FHDC1
green	ARID3A	SNRNP48
green	ARID3A	RBAK
green	ARID3A	NRIP1
green	ARID3A	MOCS3
green	ARID3A	SLC22A4
green	ARID3A	ABTB2
green	ARID3A	CABIN1
green	ARID3A	STAT4
green	ARID3A	PITPNC1
green	ARID3A	TIGD2
green	ARID3A	ABL1
green	ARID3A	ELAVL2
green	ARID3A	DCUN1D2
green	ARID3A	SIK3
green	ARID3A	GRPEL2
green	ARID3A	JOSD1
green	ARID3A	HDAC4
green	ARID3A	GOLGA2
green	ARID3A	UBE2O
green	ARID3A	ATP1B3
green	ARID3A	EGLN1
green	ARID3A	ZFAND5
green	NOBOX	ACVR1B
green	NOBOX	SIK2
green	NOBOX	FMNL1
green	PDX1	ARRDC3
green	PDX1	MUL1
green	PDX1	RABGGTB
green	PDX1	POLR3K
green	PDX1	PAXBP1
green	PDX1	ZBTB24
green	PDX1	ID4
green	PDX1	SIK2
green	PDX1	EGLN1
green	PDX1	ZFAND5
green	PDX1	SYNE1
green	PDX1	RBM39
green	PDX1	UBOX5
green	PRRX2	GSTO2
green	PRRX2	PPP1R12B
green	PRRX2	MOCS3
green	PRRX2	RABGGTB
green	PRRX2	ABTB2
green	PRRX2	POLR3K
green	PRRX2	FLRT3
green	PRRX2	CCDC50
green	PRRX2	ELAVL2
green	PRRX2	ACVR1B
green	PRRX2	KLHL2
green	PRRX2	PLXNA2
green	PRRX2	GOLGA2
green	PRRX2	CHD4
green	PRRX2	SRA1
green	PRRX2	ID4
green	PRRX2	SIK2
green	PRRX2	EGLN1
green	PRRX2	FER
green	PRRX2	SYNE1
green	PRRX2	AGO4
green	PRRX2	DNMBP
green	PRRX2	FMNL1
green	PRRX2	CCNT1
green	PRRX2	RBM39
green	PRRX2	ABCF2
green	PRRX2	SOCS2
green	NKX2-5	CDK17
green	NKX2-5	EPHA4
green	NKX2-5	CDC42SE2
green	NKX2-5	CCDC50
green	NKX2-5	ACVR1B
green	NKX2-5	DNMBP
green	NKX2-5	HECTD2
green	NKX3-2	CDK17
green	NKX3-2	PACSIN2
green	NKX3-2	RCL1
green	NKX3-2	EDNRA
green	NKX3-2	AIMP2
green	NKX3-2	CREM
green	NKX3-2	SYTL3
green	NKX3-2	ANKRD53
green	NKX3-2	DCUN1D5
green	NKX3-2	CCT3
green	NKX3-2	DYNC1I2
green	NKX3-2	PRTG
green	NKX3-2	KIF13B
green	NKX3-2	SOCS2
green	NKX3-2	TRAF3IP2
green	NKX3-2	HECTD2
green	BRCA1	CSNK1D
green	BRCA1	RIOK2
green	BRCA1	ZNF596
green	BRCA1	PDE4D
green	BRCA1	CREM
green	BRCA1	BRD2
green	BRCA1	SMOX
green	BRCA1	PITPNC1
green	BRCA1	BRSK2
green	BRCA1	NR3C1
green	BRCA1	ELAVL2
green	BRCA1	ACVR1B
green	BRCA1	FAM222A
green	BRCA1	KLHL2
green	BRCA1	FNDC3A
green	BRCA1	CMIP
green	BRCA1	IMPA2
green	BRCA1	PMEPA1
green	BRCA1	UBE2O
green	BRCA1	NUDT3
green	BRCA1	ZNF468
green	BRCA1	ZNF462
green	BRCA1	ABCF2
green	BRCA1	SOCS2
green	CEBPB	TCF4
green	CEBPB	HAS1
green	CEBPB	MLLT11
green	CEBPB	CSGALNACT1
green	CEBPB	MYC
green	CEBPB	ROBO1
green	CEBPB	AKAP12
green	CEBPB	MEDAG
green	CEBPB	GPR161
green	CEBPB	ZNF134
green	CEBPB	CREM
green	CEBPB	SLC19A2
green	CEBPB	SIGMAR1
green	CEBPB	BMP8A
green	CEBPB	EPB41
green	CEBPB	MFSD12
green	CEBPB	PRMT2
green	CEBPB	SMOX
green	CEBPB	RAB20
green	CEBPB	PGAP1
green	CEBPB	SS18L1
green	CEBPB	MUC13
green	CEBPB	MAP7
green	CEBPB	RPP14
green	CEBPB	DNMBP
green	FOS	GSTO2
green	FOS	PACSIN2
green	FOS	SLC6A17
green	FOS	B3GALNT2
green	FOS	UBE3A
green	FOS	KSR1
green	FOS	AKAP12
green	FOS	ZNF134
green	FOS	RGS2
green	FOS	CREM
green	FOS	SLC19A2
green	FOS	SIGMAR1
green	FOS	BMP8A
green	FOS	EPB41
green	FOS	MFSD12
green	FOS	CD320
green	FOS	UHMK1
green	FOS	SMOX
green	FOS	RAB20
green	FOS	GCLM
green	FOS	OSGIN1
green	FOS	TACC2
green	FOS	SURF6
green	FOS	ANKRD53
green	FOS	SLC6A9
green	JUN	GSTO2
green	JUN	PPP1R12B
green	JUN	TTC39B
green	JUN	MUL1
green	JUN	SIX2
green	JUN	PACSIN2
green	JUN	HAS1
green	JUN	SLC6A17
green	JUN	MOCS3
green	JUN	RABGGTB
green	JUN	SLC3A2
green	JUN	CSGALNACT1
green	JUN	UBE3A
green	JUN	MRVI1
green	JUN	GNA12
green	JUN	RND3
green	JUN	CABIN1
green	JUN	MEDAG
green	JUN	ZNF134
green	JUN	RGS2
green	JUN	CREM
green	JUN	STAT4
green	JUN	DNAJA3
green	JUN	SLC19A2
green	JUN	SIGMAR1
green	JUN	EPB41
green	JUN	MFSD12
green	JUN	CD320
green	JUN	SLC39A6
green	JUN	PRMT2
green	JUN	NXF1
green	JUN	SMOX
green	JUN	RAB20
green	JUN	PGAP1
green	JUN	TSPYL4
green	JUN	GCLM
green	JUN	TIGD2
green	JUN	HS6ST1
green	JUN	ATXN1
green	JUN	MUC13
green	JUN	ENC1
green	JUN	KLF4
green	JUN	TACC2
green	JUN	KLHL26
green	JUN	ERN1
green	JUN	CMIP
green	JUN	ANKRD53
green	JUN	PER1
green	JUN	DNAJC1
green	JUN	RBM39
green	JUN	DYNC1I2
green	JUN	ASB8
green	JUN	HOMER1
green	JUND	PPP1R12B
green	JUND	MIA3
green	JUND	URB1
green	JUND	C2ORF66
green	JUND	MRVI1
green	JUND	ZNF263
green	JUND	ZDBF2
green	JUND	FLRT3
green	JUND	COPS4
green	JUND	RGS2
green	JUND	PDE4D
green	JUND	DUSP16
green	JUND	PAXBP1
green	JUND	MTERF3
green	JUND	ABL1
green	JUND	NR3C1
green	JUND	ELAVL2
green	JUND	TCF7L2
green	JUND	MAP7
green	JUND	PPP1R36
green	JUND	ZNF557
green	JUND	CHD4
green	JUND	ZFAND5
green	JUND	SOCS2
green	JUND	NUMB
green	JUND	TRAF3IP2
green	CREB1	PGM2L1
green	CREB1	NT5C3A
green	CREB1	USP36
green	CREB1	CSNK1D
green	CREB1	RANBP2
green	CREB1	HAS1
green	CREB1	B3GALNT2
green	CREB1	CCDC47
green	CREB1	GPCPD1
green	CREB1	APBB1
green	CREB1	MBD4
green	CREB1	ID1
green	CREB1	MRVI1
green	CREB1	MARS2
green	CREB1	GNA12
green	CREB1	PIK3R3
green	CREB1	MT1E
green	CREB1	POLR3K
green	CREB1	CCNH
green	CREB1	PTP4A1
green	CREB1	ZNF195
green	CREB1	N4BP2L2
green	CREB1	EDNRA
green	CREB1	FAM131A
green	CREB1	CHMP1B
green	CREB1	AIMP2
green	CREB1	PDE4D
green	CREB1	CREM
green	CREB1	ZNF304
green	CREB1	STAT4
green	CREB1	GGNBP2
green	CREB1	AGPAT4
green	CREB1	SLC19A2
green	CREB1	EPB41
green	CREB1	DUSP16
green	CREB1	NXF1
green	CREB1	SMOX
green	CREB1	TSPYL4
green	CREB1	MTERF3
green	CREB1	CASP9
green	CREB1	RNF152
green	CREB1	DNAJC16
green	CREB1	NR4A1
green	CREB1	NR4A3
green	CREB1	SS18L1
green	CREB1	SIK1
green	CREB1	ELAVL2
green	CREB1	DCUN1D2
green	CREB1	KLHL2
green	CREB1	SIK3
green	CREB1	KLF4
green	CREB1	RAP1GAP2
green	CREB1	PDZD8
green	CREB1	JOSD1
green	CREB1	EIF4A3
green	CREB1	MAP7
green	CREB1	PDE8A
green	CREB1	CMIP
green	CREB1	FOXO3
green	CREB1	LPIN2
green	CREB1	ANKRD53
green	CREB1	HDAC4
green	CREB1	PMEPA1
green	CREB1	RHOF
green	CREB1	MXRA7
green	CREB1	USP2
green	CREB1	UBE2O
green	CREB1	ATP1B3
green	CREB1	ZNF28
green	CREB1	DNAJC1
green	CREB1	ZFAND5
green	CREB1	CCNT1
green	CREB1	ZNF468
green	CREB1	ZNF347
green	CREB1	TMEM177
green	CREB1	TMX3
green	CREB1	ABCF2
green	CREB1	NUMB
green	CREB1	AVPI1
green	FOXC1	DNMBP-AS1
green	FOXC1	BZW1
green	FOXC1	ARRDC3
green	FOXC1	CDK17
green	FOXC1	CLMP
green	FOXC1	GSTO2
green	FOXC1	PPP1R12B
green	FOXC1	SLC25A30
green	FOXC1	MIA3
green	FOXC1	FHDC1
green	FOXC1	MRAP
green	FOXC1	TTC39B
green	FOXC1	PGM2L1
green	FOXC1	BRI3BP
green	FOXC1	KCNH1
green	FOXC1	MUL1
green	FOXC1	CTH
green	FOXC1	FKBP4
green	FOXC1	NT5C3A
green	FOXC1	SNRNP48
green	FOXC1	OTUD3
green	FOXC1	SNORA33
green	FOXC1	MT1X
green	FOXC1	DCUN1D3
green	FOXC1	ZKSCAN7
green	FOXC1	CSNK1D
green	FOXC1	PYGB
green	FOXC1	PACSIN2
green	FOXC1	PHLDA1
green	FOXC1	RANBP2
green	FOXC1	HAS1
green	FOXC1	RPUSD2
green	FOXC1	RBAK
green	FOXC1	URB1
green	FOXC1	KANSL2
green	FOXC1	MLLT11
green	FOXC1	PHF20
green	FOXC1	TEX261
green	FOXC1	ZSCAN32
green	FOXC1	ST3GAL6
green	FOXC1	B3GALNT2
green	FOXC1	ZNF697
green	FOXC1	NRIP1
green	FOXC1	MOCS3
green	FOXC1	RABGGTB
green	FOXC1	MT1G
green	FOXC1	CDC42SE2
green	FOXC1	CCDC47
green	FOXC1	GPCPD1
green	FOXC1	TPRN
green	FOXC1	APBB1
green	FOXC1	MBD4
green	FOXC1	SLC3A2
green	FOXC1	LRP5L
green	FOXC1	ZKSCAN2
green	FOXC1	RRP9
green	FOXC1	TMEM120B
green	FOXC1	ID1
green	FOXC1	CSGALNACT1
green	FOXC1	UBE3A
green	FOXC1	TANC2
green	FOXC1	TEX2
green	FOXC1	ZNF761
green	FOXC1	GALNT2
green	FOXC1	ZFC3H1
green	FOXC1	C2ORF66
green	FOXC1	MYC
green	FOXC1	SLC22A4
green	FOXC1	MRVI1
green	FOXC1	RIOK2
green	FOXC1	PARS2
green	FOXC1	STAC2
green	FOXC1	EIF2AK3
green	FOXC1	EVA1C
green	FOXC1	ROBO1
green	FOXC1	DLX5
green	FOXC1	MT1E
green	FOXC1	CABIN1
green	FOXC1	TFE3
green	FOXC1	CCNH
green	FOXC1	ZNF195
green	FOXC1	NCS1
green	FOXC1	FLRT3
green	FOXC1	N4BP2L2
green	FOXC1	EDNRA
green	FOXC1	ZNF596
green	FOXC1	GPR161
green	FOXC1	CCDC50
green	FOXC1	COPS4
green	FOXC1	FAM131A
green	FOXC1	CHMP1B
green	FOXC1	ZNF134
green	FOXC1	RGS2
green	FOXC1	METTL3
green	FOXC1	AIMP2
green	FOXC1	PDE4D
green	FOXC1	CREM
green	FOXC1	GK5
green	FOXC1	SDCBP2
green	FOXC1	LPCAT1
green	FOXC1	CTDSP2
green	FOXC1	PRPSAP1
green	FOXC1	BRD2
green	FOXC1	STAT4
green	FOXC1	SNRNP35
green	FOXC1	GGNBP2
green	FOXC1	MTFMT
green	FOXC1	SLC19A2
green	FOXC1	SIGMAR1
green	FOXC1	EPB41
green	FOXC1	CD320
green	FOXC1	DUSP16
green	FOXC1	UHMK1
green	FOXC1	RUVBL1
green	FOXC1	SLC39A6
green	FOXC1	PRMT2
green	FOXC1	NXF1
green	FOXC1	USP45
green	FOXC1	PITPNC1
green	FOXC1	GCLM
green	FOXC1	SAMD9
green	FOXC1	KLF13
green	FOXC1	NR3C1
green	FOXC1	CASP9
green	FOXC1	KBTBD2
green	FOXC1	HS6ST1
green	FOXC1	ADRA2C
green	FOXC1	KLF10
green	FOXC1	ELAVL2
green	FOXC1	ACVR1B
green	FOXC1	LMBR1
green	FOXC1	ZBTB24
green	FOXC1	FAM222A
green	FOXC1	ATXN1
green	FOXC1	MUC13
green	FOXC1	SYTL3
green	FOXC1	SIK3
green	FOXC1	GTF2H3
green	FOXC1	FAM167A
green	FOXC1	TCF7L2
green	FOXC1	PRKAB1
green	FOXC1	OSGIN1
green	FOXC1	KLF4
green	FOXC1	TACC2
green	FOXC1	KLHL26
green	FOXC1	ERN1
green	FOXC1	TRABD2A
green	FOXC1	FNDC3A
green	FOXC1	DLX2
green	FOXC1	BNC1
green	FOXC1	PDZD8
green	FOXC1	EIF4A3
green	FOXC1	MAP7
green	FOXC1	PPTC7
green	FOXC1	CMIP
green	FOXC1	FOXO3
green	FOXC1	ZNRF3
green	FOXC1	LPIN2
green	FOXC1	ANKRD53
green	FOXC1	ITPRIP
green	FOXC1	ST3GAL1
green	FOXC1	FGF18
green	FOXC1	PPP1R36
green	FOXC1	ZNF557
green	FOXC1	SLC18A2
green	FOXC1	CMSS1
green	FOXC1	USP2
green	FOXC1	CHD4
green	FOXC1	SLC6A9
green	FOXC1	NUDT3
green	FOXC1	ZNF28
green	FOXC1	SRA1
green	FOXC1	ID4
green	FOXC1	SIK2
green	FOXC1	ZFAND5
green	FOXC1	SYNE1
green	FOXC1	DNMBP
green	FOXC1	FMNL1
green	FOXC1	CCNT1
green	FOXC1	DYNC1I2
green	FOXC1	PRTG
green	FOXC1	GCH1
green	FOXC1	SOCS2
green	FOXC1	TRAF3IP2
green	GATA2	BZW1
green	GATA2	CDK17
green	GATA2	GSTO2
green	GATA2	ENPEP
green	GATA2	SLC25A30
green	GATA2	MIA3
green	GATA2	TTC39B
green	GATA2	PGM2L1
green	GATA2	BDNF-AS
green	GATA2	PDE3A
green	GATA2	EPHA4
green	GATA2	TCF4
green	GATA2	MUL1
green	GATA2	CTH
green	GATA2	FKBP4
green	GATA2	MT1M
green	GATA2	NT5C3A
green	GATA2	SNRNP48
green	GATA2	OTUD3
green	GATA2	SYAP1
green	GATA2	USP36
green	GATA2	MAPK8IP1
green	GATA2	GCAT
green	GATA2	GZF1
green	GATA2	SNORA33
green	GATA2	MT1X
green	GATA2	DCUN1D3
green	GATA2	SIX2
green	GATA2	B4GALT1
green	GATA2	CSNK1D
green	GATA2	PYGB
green	GATA2	PACSIN2
green	GATA2	PHLDA1
green	GATA2	HAS1
green	GATA2	SLC6A17
green	GATA2	CCDC47
green	GATA2	GPCPD1
green	GATA2	LRP5L
green	GATA2	ZKSCAN2
green	GATA2	CSGALNACT1
green	GATA2	UBE3A
green	GATA2	TANC2
green	GATA2	SIPA1L2
green	GATA2	MYC
green	GATA2	PIK3R3
green	GATA2	EIF2AK3
green	GATA2	EVA1C
green	GATA2	RND3
green	GATA2	TSPYL2
green	GATA2	ZNF263
green	GATA2	ROBO1
green	GATA2	FZD2
green	GATA2	AMMECR1L
green	GATA2	KCNG1
green	GATA2	CCNH
green	GATA2	AKAP12
green	GATA2	MEDAG
green	GATA2	EIF2A
green	GATA2	UBE2QL1
green	GATA2	ADAMTS4
green	GATA2	ZNF195
green	GATA2	NCS1
green	GATA2	N4BP2L2
green	GATA2	GPR161
green	GATA2	CCDC50
green	GATA2	COPS4
green	GATA2	FAM131A
green	GATA2	ZNF134
green	GATA2	RGS2
green	GATA2	AIMP2
green	GATA2	PDE4D
green	GATA2	CREM
green	GATA2	ZNF304
green	GATA2	CTDSP2
green	GATA2	PRPSAP1
green	GATA2	BRD2
green	GATA2	DNAJA3
green	GATA2	GABPB1
green	GATA2	BMP8A
green	GATA2	DUSP16
green	GATA2	UHMK1
green	GATA2	USP45
green	GATA2	GCLM
green	GATA2	SAMD9
green	GATA2	BRSK2
green	GATA2	NR3C1
green	GATA2	CASP9
green	GATA2	HS6ST1
green	GATA2	VEGFA
green	GATA2	NR4A1
green	GATA2	NR4A3
green	GATA2	SS18L1
green	GATA2	SIK1
green	GATA2	ACVR1B
green	GATA2	ZNF746
green	GATA2	SOWAHC
green	GATA2	ADAM15
green	GATA2	GRPEL2
green	GATA2	ENC1
green	GATA2	PRKAB1
green	GATA2	OSGIN1
green	GATA2	TXNDC17
green	GATA2	KLF4
green	GATA2	TACC2
green	GATA2	KLHL26
green	GATA2	ERN1
green	GATA2	GCC1
green	GATA2	TRABD2A
green	GATA2	FNDC3A
green	GATA2	DLX2
green	GATA2	BNC1
green	GATA2	RAP1GAP2
green	GATA2	SURF6
green	GATA2	MAP7
green	GATA2	CAMKK1
green	GATA2	FOXO3
green	GATA2	DCUN1D5
green	GATA2	PMEPA1
green	GATA2	SLC18A2
green	GATA2	CMSS1
green	GATA2	USP2
green	GATA2	CHD4
green	GATA2	SLC6A9
green	GATA2	CCT3
green	GATA2	GFPT2
green	GATA2	RPP14
green	GATA2	ATP1B3
green	GATA2	ZNF28
green	GATA2	SRA1
green	GATA2	ID4
green	GATA2	SIK2
green	GATA2	EGLN1
green	GATA2	FER
green	GATA2	SYNE1
green	GATA2	DNMBP
green	GATA2	FMNL1
green	GATA2	RBM39
green	GATA2	DYNC1I2
green	GATA2	CCDC59
green	GATA2	ZNF462
green	GATA2	TMEM177
green	GATA2	TMX3
green	GATA2	HOMER1
green	GATA2	GCH1
green	GATA2	ABCF2
green	GATA2	SOCS2
green	GATA2	TRAF3IP2
green	GATA2	NOB1
green	FOXL1	ARRDC3
green	FOXL1	CLMP
green	FOXL1	ENPEP
green	FOXL1	PPP1R12B
green	FOXL1	MIA3
green	FOXL1	FHDC1
green	FOXL1	MRAP
green	FOXL1	TTC39B
green	FOXL1	PGM2L1
green	FOXL1	BDNF-AS
green	FOXL1	PDE3A
green	FOXL1	EPHA4
green	FOXL1	BRI3BP
green	FOXL1	KCNH1
green	FOXL1	TCF4
green	FOXL1	MUL1
green	FOXL1	CTH
green	FOXL1	FKBP4
green	FOXL1	MT1M
green	FOXL1	NT5C3A
green	FOXL1	SNRNP48
green	FOXL1	OTUD3
green	FOXL1	USP36
green	FOXL1	B4GALT1
green	FOXL1	PYGB
green	FOXL1	PACSIN2
green	FOXL1	HAS1
green	FOXL1	SLC6A17
green	FOXL1	B3GALNT2
green	FOXL1	NRIP1
green	FOXL1	CDC42SE2
green	FOXL1	CCDC47
green	FOXL1	UBE3A
green	FOXL1	SLC22A5
green	FOXL1	GALNT2
green	FOXL1	ZFC3H1
green	FOXL1	C2ORF66
green	FOXL1	RCL1
green	FOXL1	RIOK2
green	FOXL1	PIK3R3
green	FOXL1	EVA1C
green	FOXL1	RND3
green	FOXL1	TSPYL2
green	FOXL1	ROBO1
green	FOXL1	CCNH
green	FOXL1	N4BP2L2
green	FOXL1	EDNRA
green	FOXL1	ZNF596
green	FOXL1	GPR161
green	FOXL1	PDE4D
green	FOXL1	CREM
green	FOXL1	SDCBP2
green	FOXL1	BRD2
green	FOXL1	GGNBP2
green	FOXL1	GABPB1
green	FOXL1	EPB41
green	FOXL1	USP45
green	FOXL1	GCLM
green	FOXL1	NR3C1
green	FOXL1	CASP9
green	FOXL1	RNF152
green	FOXL1	SIK1
green	FOXL1	ACVR1B
green	FOXL1	KLHL2
green	FOXL1	ZNF746
green	FOXL1	MUC13
green	FOXL1	ENC1
green	FOXL1	TACC2
green	FOXL1	TRABD2A
green	FOXL1	FNDC3A
green	FOXL1	DLX2
green	FOXL1	MAP7
green	FOXL1	DCUN1D5
green	FOXL1	PMEPA1
green	FOXL1	ATP1B3
green	FOXL1	ZNF28
green	FOXL1	UPF1
green	FOXL1	ID4
green	FOXL1	EGLN1
green	FOXL1	ZFAND5
green	FOXL1	AGO4
green	FOXL1	CCNT1
green	FOXL1	PRTG
green	FOXL1	HOMER1
green	FOXL1	NUMB
green	FOXL1	HECTD2
green	YY1	BZW1
green	YY1	GSTO2
green	YY1	PPP1R12B
green	YY1	MIA3
green	YY1	FHDC1
green	YY1	MRAP
green	YY1	TTC39B
green	YY1	NT5C3A
green	YY1	SYAP1
green	YY1	USP36
green	YY1	MAPK8IP1
green	YY1	ZKSCAN7
green	YY1	B4GALT1
green	YY1	NRIP1
green	YY1	CCDC47
green	YY1	GPCPD1
green	YY1	TPRN
green	YY1	APBB1
green	YY1	MBD4
green	YY1	SLC3A2
green	YY1	LRP5L
green	YY1	ZKSCAN2
green	YY1	TMEM120B
green	YY1	ID1
green	YY1	UBE3A
green	YY1	TANC2
green	YY1	SIPA1L2
green	YY1	SLC22A5
green	YY1	GALNT2
green	YY1	ABTB2
green	YY1	RIOK2
green	YY1	ROBO1
green	YY1	DLX5
green	YY1	ZNF23
green	YY1	TFE3
green	YY1	CCNH
green	YY1	PTP4A1
green	YY1	AKAP12
green	YY1	ADAMTS4
green	YY1	FLRT3
green	YY1	FAM131A
green	YY1	CHMP1B
green	YY1	AIMP2
green	YY1	PDE4D
green	YY1	CREM
green	YY1	GK5
green	YY1	ZNF304
green	YY1	SDCBP2
green	YY1	BRD2
green	YY1	DNAJA3
green	YY1	SNRNP35
green	YY1	EPB41
green	YY1	UHMK1
green	YY1	USP45
green	YY1	GCLM
green	YY1	TIGD2
green	YY1	NECAB2
green	YY1	KLF13
green	YY1	NR3C1
green	YY1	ADRA2C
green	YY1	NR4A1
green	YY1	NR4A3
green	YY1	SS18L1
green	YY1	SIK1
green	YY1	SIK3
green	YY1	FAM167A
green	YY1	TCF7L2
green	YY1	ENC1
green	YY1	PRKAB1
green	YY1	GCC1
green	YY1	TRABD2A
green	YY1	FNDC3A
green	YY1	DLX2
green	YY1	RAP1GAP2
green	YY1	PDZD8
green	YY1	JOSD1
green	YY1	EIF4A3
green	YY1	MAP7
green	YY1	CMIP
green	YY1	HDAC4
green	YY1	PER1
green	YY1	FEM1C
green	YY1	FGF18
green	YY1	PPP1R36
green	YY1	ZNF557
green	YY1	STAMBPL1
green	YY1	GOLGA2
green	YY1	MXRA7
green	YY1	CHD4
green	YY1	SLC6A9
green	YY1	CCT3
green	YY1	RPP14
green	YY1	SRA1
green	YY1	EGLN1
green	YY1	FER
green	YY1	ZFAND5
green	YY1	SYNE1
green	YY1	AGO4
green	YY1	DNMBP
green	YY1	CCNT1
green	YY1	RBM39
green	YY1	ZNF468
green	YY1	ZNF462
green	YY1	ZNF347
green	YY1	SOCS2
green	MEF2A	CDK17
green	MEF2A	TTC39B
green	MEF2A	PDE3A
green	MEF2A	BRI3BP
green	MEF2A	KCNH1
green	MEF2A	NT5C3A
green	MEF2A	SNRNP48
green	MEF2A	SYAP1
green	MEF2A	RANBP2
green	MEF2A	MBD4
green	MEF2A	SLC3A2
green	MEF2A	CSGALNACT1
green	MEF2A	UBE3A
green	MEF2A	TANC2
green	MEF2A	SIPA1L2
green	MEF2A	SLC22A5
green	MEF2A	C2ORF66
green	MEF2A	MARS2
green	MEF2A	RIOK2
green	MEF2A	TSPYL2
green	MEF2A	ROBO1
green	MEF2A	CCNH
green	MEF2A	PTP4A1
green	MEF2A	ADAMTS4
green	MEF2A	FLRT3
green	MEF2A	METTL3
green	MEF2A	AIMP2
green	MEF2A	PDE4D
green	MEF2A	CREM
green	MEF2A	ZNF304
green	MEF2A	BRD2
green	MEF2A	SNRNP35
green	MEF2A	LARP4
green	MEF2A	GLCCI1
green	MEF2A	GABPB1
green	MEF2A	PGAP1
green	MEF2A	TSPYL4
green	MEF2A	NR4A3
green	MEF2A	ACVR1B
green	MEF2A	RIMKLB
green	MEF2A	ZNF746
green	MEF2A	GRPEL2
green	MEF2A	PRKAB1
green	MEF2A	PPTC7
green	MEF2A	FGF18
green	MEF2A	PRRG4
green	MEF2A	ZNF28
green	MEF2A	SIK2
green	MEF2A	FER
green	MEF2A	ZFAND5
green	MEF2A	SYNE1
green	MEF2A	ZNF468
green	MEF2A	CCDC59
green	MEF2A	HOMER1
green	MEF2A	GCH1
green	POU2F2	ARRDC3
green	POU2F2	CDK17
green	POU2F2	CLMP
green	POU2F2	ENPEP
green	POU2F2	PPP1R12B
green	POU2F2	NT5C3A
green	POU2F2	SNRNP48
green	POU2F2	OTUD3
green	POU2F2	SYAP1
green	POU2F2	PYGB
green	POU2F2	TEX261
green	POU2F2	NRIP1
green	POU2F2	GPCPD1
green	POU2F2	SLC22A5
green	POU2F2	TEX2
green	POU2F2	ZFC3H1
green	POU2F2	C2ORF66
green	POU2F2	MYC
green	POU2F2	SLC22A4
green	POU2F2	MRVI1
green	POU2F2	MARS2
green	POU2F2	ABTB2
green	POU2F2	TBX3
green	POU2F2	RIOK2
green	POU2F2	ROBO1
green	POU2F2	FZD2
green	POU2F2	ZNF596
green	POU2F2	RGS2
green	POU2F2	AIMP2
green	POU2F2	PDE4D
green	POU2F2	ZNF304
green	POU2F2	STAT4
green	POU2F2	CD320
green	POU2F2	RUVBL1
green	POU2F2	SLC39A6
green	POU2F2	PRMT2
green	POU2F2	SMOX
green	POU2F2	SAMD9
green	POU2F2	NR3C1
green	POU2F2	KLF10
green	POU2F2	NR4A1
green	POU2F2	SGTB
green	POU2F2	JARID2
green	POU2F2	TCF7L2
green	POU2F2	PRKAB1
green	POU2F2	TRABD2A
green	POU2F2	FNDC3A
green	POU2F2	CAMKK1
green	POU2F2	FOXO3
green	POU2F2	FEM1C
green	POU2F2	ITPRIP
green	POU2F2	CMSS1
green	POU2F2	SLC6A9
green	POU2F2	NUDT3
green	POU2F2	ID4
green	POU2F2	DYNC1I2
green	POU2F2	P4HA3
green	HOXA5	DNMBP-AS1
green	HOXA5	BZW1
green	HOXA5	ARRDC3
green	HOXA5	CDK17
green	HOXA5	CLMP
green	HOXA5	GSTO2
green	HOXA5	ENPEP
green	HOXA5	PPP1R12B
green	HOXA5	SLC25A30
green	HOXA5	FKBP4
green	HOXA5	NT5C3A
green	HOXA5	PHF20
green	HOXA5	GPCPD1
green	HOXA5	APBB1
green	HOXA5	MBD4
green	HOXA5	UBE3A
green	HOXA5	TANC2
green	HOXA5	RIOK2
green	HOXA5	AIMP2
green	HOXA5	PDE4D
green	HOXA5	CREM
green	HOXA5	SDCBP2
green	HOXA5	BRD2
green	HOXA5	LARP4
green	HOXA5	UHMK1
green	HOXA5	NR3C1
green	HOXA5	LMBR1
green	HOXA5	ZBTB24
green	HOXA5	SIK3
green	HOXA5	TCF7L2
green	HOXA5	PRKAB1
green	HOXA5	TACC2
green	HOXA5	DLX2
green	HOXA5	MAP7
green	HOXA5	IMPA2
green	HOXA5	SYNE1
green	HOXA5	CCDC59
green	HOXA5	TMX3
green	HOXA5	GCH1
green	HOXA5	TRAF3IP2
green	NFIC	PGM2L1
green	NFIC	CTH
green	NFIC	NT5C3A
green	NFIC	SLC6A17
green	NFIC	MT1G
green	NFIC	APBB1
green	NFIC	MBD4
green	NFIC	TBX3
green	NFIC	RCL1
green	NFIC	GNA12
green	NFIC	RIOK2
green	NFIC	PARS2
green	NFIC	STAC2
green	NFIC	PIK3R3
green	NFIC	EIF2AK3
green	NFIC	EVA1C
green	NFIC	RND3
green	NFIC	TSPYL2
green	NFIC	ZNF263
green	NFIC	ROBO1
green	NFIC	DLX5
green	NFIC	MT1E
green	NFIC	FZD2
green	NFIC	CABIN1
green	NFIC	AMMECR1L
green	NFIC	CCNH
green	NFIC	PTP4A1
green	NFIC	KSR1
green	NFIC	EIF2A
green	NFIC	RGS2
green	NFIC	PDE4D
green	NFIC	CREM
green	NFIC	BRD2
green	NFIC	MTFMT
green	NFIC	DUSP16
green	NFIC	PRMT2
green	NFIC	NXF1
green	NFIC	PITPNC1
green	NFIC	SAMD9
green	NFIC	ABL1
green	NFIC	KLF13
green	NFIC	NR3C1
green	NFIC	KLF10
green	NFIC	SIK1
green	NFIC	FAM222A
green	NFIC	SGTB
green	NFIC	SIK3
green	NFIC	ENC1
green	NFIC	TACC2
green	NFIC	KLHL26
green	NFIC	MAP7
green	NFIC	HDAC4
green	NFIC	PER1
green	NFIC	SLC18A2
green	NFIC	FER
green	NFIC	KIF13B
green	NFIC	TRAF3IP2
green	NFYA	FKBP4
green	NFYA	ZSCAN32
green	NFYA	APBB1
green	NFYA	RCL1
green	NFYA	GNA12
green	NFYA	RIOK2
green	NFYA	PARS2
green	NFYA	STAC2
green	NFYA	PIK3R3
green	NFYA	EIF2AK3
green	NFYA	EVA1C
green	NFYA	RND3
green	NFYA	TSPYL2
green	NFYA	ZNF263
green	NFYA	ROBO1
green	NFYA	DLX5
green	NFYA	FZD2
green	NFYA	CABIN1
green	NFYA	POLR3K
green	NFYA	KCNG1
green	NFYA	PTP4A1
green	NFYA	AIMP2
green	NFYA	PDE4D
green	NFYA	PRPSAP1
green	NFYA	BRD2
green	NFYA	EPB41
green	NFYA	PRMT2
green	NFYA	PAXBP1
green	NFYA	VEGFA
green	NFYA	ACVR1B
green	NFYA	TACC2
green	NFYA	KLHL26
green	NFYA	ITPRIP
green	NFYA	STAMBPL1
green	NFYA	MXRA7
green	NFYA	USP2
green	NFYA	GCH1
green	NFYA	NOB1
green	SRF	CDK17
green	SRF	NT5C3A
green	SRF	USP36
green	SRF	MT1X
green	SRF	DCUN1D3
green	SRF	ZKSCAN7
green	SRF	TEX261
green	SRF	MT1G
green	SRF	SIPA1L2
green	SRF	MRVI1
green	SRF	GNA12
green	SRF	PARS2
green	SRF	STAC2
green	SRF	PIK3R3
green	SRF	EIF2AK3
green	SRF	EVA1C
green	SRF	RND3
green	SRF	TSPYL2
green	SRF	ZNF263
green	SRF	ROBO1
green	SRF	DLX5
green	SRF	FZD2
green	SRF	CABIN1
green	SRF	POLR3K
green	SRF	ZNF23
green	SRF	TFE3
green	SRF	PTP4A1
green	SRF	AKAP12
green	SRF	EIF2A
green	SRF	ZNF596
green	SRF	PDE4D
green	SRF	CREM
green	SRF	LPCAT1
green	SRF	SS18L2
green	SRF	BRD2
green	SRF	LARP4
green	SRF	SIGMAR1
green	SRF	NECAB2
green	SRF	NR3C1
green	SRF	ADAM15
green	SRF	SGTB
green	SRF	ATXN1
green	SRF	SIK3
green	SRF	KLHL26
green	SRF	MAP7
green	SRF	DCUN1D5
green	SRF	CMSS1
green	SRF	SLC6A9
green	SRF	CCDC59
green	SRF	ZNF462
green	SRF	HOMER1
green	SRF	GCH1
green	SRF	SOCS2
green	PPARG	SLC25A30
green	PPARG	NT5C3A
green	PPARG	SYAP1
green	PPARG	PACSIN2
green	PPARG	TMEM120B
green	PPARG	ID1
green	PPARG	C2ORF66
green	PPARG	MRVI1
green	PPARG	TFE3
green	PPARG	ADAMTS4
green	PPARG	ZNF195
green	PPARG	ZDBF2
green	PPARG	FLRT3
green	PPARG	N4BP2L2
green	PPARG	ZNF596
green	PPARG	GPR161
green	PPARG	CCDC50
green	PPARG	COPS4
green	PPARG	FAM131A
green	PPARG	ZNF134
green	PPARG	RGS2
green	PPARG	METTL3
green	PPARG	AIMP2
green	PPARG	PDE4D
green	PPARG	CREM
green	PPARG	SDCBP2
green	PPARG	LPCAT1
green	PPARG	CTDSP2
green	PPARG	PRPSAP1
green	PPARG	SS18L2
green	PPARG	BRD2
green	PPARG	STAT4
green	PPARG	DNAJA3
green	PPARG	GGNBP2
green	PPARG	MTFMT
green	PPARG	LARP4
green	PPARG	GLCCI1
green	PPARG	AGPAT4
green	PPARG	EPB41
green	PPARG	MFSD12
green	PPARG	SMOX
green	PPARG	RAB20
green	PPARG	NECAB2
green	PPARG	ABL1
green	PPARG	LMBR1
green	PPARG	TACC2
green	PPARG	RAP1GAP2
green	PPARG	JOSD1
green	PPARG	EIF4A3
green	PPARG	PPTC7
green	PPARG	MOB1B
green	PPARG	MXRA7
green	PPARG	USP2
green	PPARG	CCT3
green	PPARG	UBE2O
green	PPARG	NUDT3
green	PPARG	RBM39
green	PPARG	TRAF3IP2
green	STAT3	GSTO2
green	STAT3	MRAP
green	STAT3	USP36
green	STAT3	CSGALNACT1
green	STAT3	C2ORF66
green	STAT3	MRVI1
green	STAT3	RCL1
green	STAT3	EVA1C
green	STAT3	TFE3
green	STAT3	CCNH
green	STAT3	ADAMTS4
green	STAT3	ZNF195
green	STAT3	ZDBF2
green	STAT3	NCS1
green	STAT3	FLRT3
green	STAT3	N4BP2L2
green	STAT3	EDNRA
green	STAT3	ZNF596
green	STAT3	GPR161
green	STAT3	CCDC50
green	STAT3	COPS4
green	STAT3	FAM131A
green	STAT3	CHMP1B
green	STAT3	ZNF134
green	STAT3	RGS2
green	STAT3	METTL3
green	STAT3	PDE4D
green	STAT3	GK5
green	STAT3	ZNF304
green	STAT3	LPCAT1
green	STAT3	PRPSAP1
green	STAT3	LARP4
green	STAT3	GLCCI1
green	STAT3	SOWAHC
green	STAT3	JARID2
green	STAT3	TCF7L2
green	STAT3	TRABD2A
green	STAT3	MAP7
green	STAT3	PPTC7
green	STAT3	ZNRF3
green	STAT3	LPIN2
green	STAT3	RHOF
green	STAT3	GOLGA2
green	STAT3	TRAF3IP2
green	GATA3	GSTO2
green	GATA3	KCNH1
green	GATA3	FKBP4
green	GATA3	OTUD3
green	GATA3	USP36
green	GATA3	B4GALT1
green	GATA3	CSNK1D
green	GATA3	PYGB
green	GATA3	PHLDA1
green	GATA3	RANBP2
green	GATA3	HAS1
green	GATA3	TEX261
green	GATA3	LRP5L
green	GATA3	CSGALNACT1
green	GATA3	UBE3A
green	GATA3	C2ORF66
green	GATA3	MRVI1
green	GATA3	GNA12
green	GATA3	RIOK2
green	GATA3	RND3
green	GATA3	ROBO1
green	GATA3	MEDAG
green	GATA3	UBE2QL1
green	GATA3	GPR161
green	GATA3	CCDC50
green	GATA3	ZNF134
green	GATA3	PDE4D
green	GATA3	CREM
green	GATA3	BRD2
green	GATA3	LARP4
green	GATA3	CASP9
green	GATA3	ELAVL2
green	GATA3	TACC2
green	GATA3	TRABD2A
green	GATA3	CRISPLD2
green	GATA3	FEM1C
green	GATA3	PMEPA1
green	GATA3	USP2
green	GATA3	SLC6A9
green	GATA3	UBE2O
green	GATA3	EGLN1
green	GATA3	FER
green	GATA3	CCNT1
green	HNF4A	ENPEP
green	HNF4A	SLC25A30
green	HNF4A	NT5C3A
green	HNF4A	SNRNP48
green	HNF4A	OTUD3
green	HNF4A	GPCPD1
green	HNF4A	GNA12
green	HNF4A	FZD2
green	HNF4A	PTP4A1
green	HNF4A	MEDAG
green	HNF4A	ZNF195
green	HNF4A	ZDBF2
green	HNF4A	FLRT3
green	HNF4A	CHMP1B
green	HNF4A	METTL3
green	HNF4A	GGNBP2
green	HNF4A	AGPAT4
green	HNF4A	GABPB1
green	HNF4A	SLC39A6
green	HNF4A	USP45
green	HNF4A	PITPNC1
green	HNF4A	GCLM
green	HNF4A	MB21D2
green	HNF4A	SAMD9
green	HNF4A	SLC7A5
green	HNF4A	HS6ST1
green	HNF4A	LMBR1
green	HNF4A	KLHL2
green	HNF4A	ATXN1
green	HNF4A	SIK3
green	HNF4A	PER1
green	HNF4A	ST3GAL1
green	HNF4A	MOB1B
green	HNF4A	GOLGA2
green	HNF4A	SDE2
green	HNF4A	DNAJC1
green	HNF4A	UPF1
green	HNF4A	SYNE1
green	HNF4A	GCH1
green	HNF4A	NUMB
green	HNF4A	TRAF3IP2
green	E2F1	CLMP
green	E2F1	MIA3
green	E2F1	CTH
green	E2F1	FKBP4
green	E2F1	MT1M
green	E2F1	NT5C3A
green	E2F1	PACSIN2
green	E2F1	PHLDA1
green	E2F1	ZSCAN32
green	E2F1	ST3GAL6
green	E2F1	MOCS3
green	E2F1	SLC3A2
green	E2F1	ZKSCAN2
green	E2F1	RRP9
green	E2F1	CSGALNACT1
green	E2F1	TEX2
green	E2F1	GALNT2
green	E2F1	C2ORF66
green	E2F1	SLC22A4
green	E2F1	ABTB2
green	E2F1	TBX3
green	E2F1	RIOK2
green	E2F1	EVA1C
green	E2F1	AMMECR1L
green	E2F1	ZNF195
green	E2F1	CCDC50
green	E2F1	COPS4
green	E2F1	CHMP1B
green	E2F1	ZNF134
green	E2F1	RGS2
green	E2F1	AIMP2
green	E2F1	CREM
green	E2F1	LPCAT1
green	E2F1	SS18L2
green	E2F1	BRD2
green	E2F1	DNAJA3
green	E2F1	GGNBP2
green	E2F1	GABPB1
green	E2F1	BMP8A
green	E2F1	PITPNC1
green	E2F1	GCLM
green	E2F1	NECAB2
green	E2F1	BRSK2
green	E2F1	ABL1
green	E2F1	KLF13
green	E2F1	NR3C1
green	E2F1	RNF152
green	E2F1	DUSP4
green	E2F1	HS6ST1
green	E2F1	KLF10
green	E2F1	VEGFA
green	E2F1	NR4A3
green	E2F1	SS18L1
green	E2F1	ELAVL2
green	E2F1	ACVR1B
green	E2F1	LMBR1
green	E2F1	ZBTB24
green	E2F1	FAM222A
green	E2F1	KLHL2
green	E2F1	ZNF746
green	E2F1	SOWAHC
green	E2F1	ADAM15
green	E2F1	SGTB
green	E2F1	ATXN1
green	E2F1	JARID2
green	E2F1	FAM167A
green	E2F1	TCF7L2
green	E2F1	TRABD2A
green	E2F1	BNC1
green	E2F1	JOSD1
green	E2F1	EIF4A3
green	E2F1	SURF6
green	E2F1	MAP7
green	E2F1	NTRK1
green	E2F1	PDE8A
green	E2F1	CMIP
green	E2F1	FOXO3
green	E2F1	ZNRF3
green	E2F1	FAM120C
green	E2F1	HDAC4
green	E2F1	PER1
green	E2F1	GFPT2
green	E2F1	UBE2O
green	E2F1	ATP1B3
green	E2F1	SIK2
green	E2F1	ZFAND5
green	E2F1	ZNF468
green	E2F1	ZNF462
green	HINFP	CLMP
green	HINFP	MIA3
green	HINFP	TCF4
green	HINFP	NT5C3A
green	HINFP	SYAP1
green	HINFP	B4GALT1
green	HINFP	PACSIN2
green	HINFP	HAS1
green	HINFP	URB1
green	HINFP	TMEM120B
green	HINFP	TEX2
green	HINFP	ZNF761
green	HINFP	GALNT2
green	HINFP	MYC
green	HINFP	MRVI1
green	HINFP	TSPYL2
green	HINFP	DLX5
green	HINFP	FZD2
green	HINFP	ZNF23
green	HINFP	TFE3
green	HINFP	ZNF195
green	HINFP	NCS1
green	HINFP	ZNF134
green	HINFP	PDE4D
green	HINFP	CREM
green	HINFP	SDCBP2
green	HINFP	SLC19A2
green	HINFP	RAB20
green	HINFP	USP45
green	HINFP	MB21D2
green	HINFP	NECAB2
green	HINFP	ABL1
green	HINFP	KLF13
green	HINFP	NR3C1
green	HINFP	CASP9
green	HINFP	KBTBD2
green	HINFP	RNF152
green	HINFP	SLC7A5
green	HINFP	DNAJC16
green	HINFP	KLF10
green	HINFP	NR4A1
green	HINFP	SS18L1
green	HINFP	ELAVL2
green	HINFP	ACVR1B
green	HINFP	LMBR1
green	HINFP	ZBTB24
green	HINFP	RIMKLB
green	HINFP	SOWAHC
green	HINFP	ATXN1
green	HINFP	BAG1
green	HINFP	TCF7L2
green	HINFP	KLHL26
green	HINFP	MAP7
green	HINFP	CAMKK1
green	HINFP	NTRK1
green	HINFP	PDE8A
green	HINFP	CMIP
green	HINFP	FOXO3
green	HINFP	ZNRF3
green	HINFP	DCUN1D5
green	HINFP	STAMBPL1
green	HINFP	SLC18A2
green	HINFP	CMSS1
green	HINFP	RHOF
green	HINFP	GOLGA2
green	HINFP	MXRA7
green	HINFP	CHD4
green	HINFP	GFPT2
green	HINFP	ID4
green	HINFP	EGLN1
green	HINFP	HECTD2
green	SP1	MIA3
green	SP1	EPHA4
green	SP1	SLC22A4
green	SP1	TSPYL2
green	SP1	AMMECR1L
green	SP1	GPR161
green	SP1	CREM
green	SP1	NECAB2
green	SP1	BRSK2
green	SP1	ABL1
green	SP1	KLF13
green	SP1	NR3C1
green	SP1	CASP9
green	SP1	KBTBD2
green	SP1	RNF152
green	SP1	DUSP4
green	SP1	SLC7A5
green	SP1	HS6ST1
green	SP1	DNAJC16
green	SP1	ADRA2C
green	SP1	KLF10
green	SP1	NR4A3
green	SP1	SS18L1
green	SP1	SIK1
green	SP1	ELAVL2
green	SP1	ACVR1B
green	SP1	LMBR1
green	SP1	ZBTB24
green	SP1	RIMKLB
green	SP1	DCUN1D2
green	SP1	SOWAHC
green	SP1	SGTB
green	SP1	ATXN1
green	SP1	KLHL26
green	SP1	RAP1GAP2
green	SP1	CMIP
green	SP1	FOXO3
green	SP1	ZNRF3
green	SP1	LPIN2
green	SP1	IMPA2
green	TFAP2A	EPHA4
green	TFAP2A	MUL1
green	TFAP2A	FKBP4
green	TFAP2A	RBAK
green	TFAP2A	URB1
green	TFAP2A	MT1G
green	TFAP2A	LRP5L
green	TFAP2A	TEX2
green	TFAP2A	STAC2
green	TFAP2A	ZNF263
green	TFAP2A	CABIN1
green	TFAP2A	AMMECR1L
green	TFAP2A	NCS1
green	TFAP2A	FAM131A
green	TFAP2A	LPCAT1
green	TFAP2A	BRD2
green	TFAP2A	STAT4
green	TFAP2A	GGNBP2
green	TFAP2A	EPB41
green	TFAP2A	TIGD2
green	TFAP2A	MTERF3
green	TFAP2A	NECAB2
green	TFAP2A	BRSK2
green	TFAP2A	ABL1
green	TFAP2A	KLF13
green	TFAP2A	NR3C1
green	TFAP2A	CASP9
green	TFAP2A	KBTBD2
green	TFAP2A	RNF152
green	TFAP2A	DUSP4
green	TFAP2A	SLC7A5
green	TFAP2A	HS6ST1
green	TFAP2A	DNAJC16
green	TFAP2A	ADRA2C
green	TFAP2A	KLF10
green	TFAP2A	VEGFA
green	TFAP2A	NR4A1
green	TFAP2A	NR4A3
green	TFAP2A	SS18L1
green	TFAP2A	SIK1
green	TFAP2A	ELAVL2
green	TFAP2A	ACVR1B
green	TFAP2A	DCUN1D2
green	TFAP2A	JARID2
green	TFAP2A	FAM167A
green	TFAP2A	KLF4
green	TFAP2A	ERN1
green	TFAP2A	RAP1GAP2
green	TFAP2A	JOSD1
green	TFAP2A	CAMKK1
green	TFAP2A	CMIP
green	TFAP2A	FOXO3
green	TFAP2A	ZNRF3
green	TFAP2A	LPIN2
green	TFAP2A	HDAC4
green	TFAP2A	MXRA7
green	TFAP2A	SIK2
green	TFAP2A	ZFAND5
green	TFAP2A	PRTG
green	TFAP2A	HOMER1
green	E2F6	SIX2
green	E2F6	CCDC47
green	E2F6	TMEM120B
green	E2F6	MYC
green	E2F6	EVA1C
green	E2F6	ROBO1
green	E2F6	KCNG1
green	E2F6	LPCAT1
green	E2F6	SLC39A6
green	E2F6	KLF13
green	E2F6	NR3C1
green	E2F6	DUSP4
green	E2F6	KLF10
green	E2F6	VEGFA
green	E2F6	NR4A1
green	E2F6	SIK1
green	E2F6	FAM222A
green	E2F6	JARID2
green	E2F6	FAM167A
green	E2F6	ENC1
green	E2F6	TXNDC17
green	E2F6	TACC2
green	E2F6	SURF6
green	E2F6	PDE8A
green	E2F6	CMIP
green	E2F6	FOXO3
green	E2F6	LPIN2
green	E2F6	IMPA2
green	E2F6	FAM120C
green	E2F6	PMEPA1
green	E2F6	KIF13B
green	E2F6	GCH1
green	KLF5	FKBP4
green	KLF5	PYGB
green	KLF5	GPCPD1
green	KLF5	TEX2
green	KLF5	TFE3
green	KLF5	GPR161
green	KLF5	PRPSAP1
green	KLF5	DNAJA3
green	KLF5	SNRNP35
green	KLF5	MFSD12
green	KLF5	SMOX
green	KLF5	MTERF3
green	KLF5	NECAB2
green	KLF5	BRSK2
green	KLF5	NR3C1
green	KLF5	CASP9
green	KLF5	HS6ST1
green	KLF5	DNAJC16
green	KLF5	LMBR1
green	KLF5	ZBTB24
green	KLF5	RIMKLB
green	KLF5	ZNF746
green	KLF5	TCF7L2
green	KLF5	JOSD1
green	KLF5	EIF4A3
green	KLF5	CMIP
green	KLF5	FOXO3
green	KLF5	FAM120C
green	KLF5	USP2
green	KLF5	SDE2
green	KLF5	UBE2O
green	KLF5	SOCS2
green	NFKB1	ENPEP
green	NFKB1	PPP1R12B
green	NFKB1	OTUD3
green	NFKB1	PACSIN2
green	NFKB1	HAS1
green	NFKB1	ID1
green	NFKB1	UBE3A
green	NFKB1	MRVI1
green	NFKB1	ROBO1
green	NFKB1	DLX5
green	NFKB1	FZD2
green	NFKB1	CABIN1
green	NFKB1	TFE3
green	NFKB1	ADAMTS4
green	NFKB1	ZNF195
green	NFKB1	AIMP2
green	NFKB1	PDE4D
green	NFKB1	CREM
green	NFKB1	LPCAT1
green	NFKB1	BRD2
green	NFKB1	GGNBP2
green	NFKB1	MFSD12
green	NFKB1	SLC39A6
green	NFKB1	PRMT2
green	NFKB1	NXF1
green	NFKB1	PITPNC1
green	NFKB1	KBTBD2
green	NFKB1	RNF152
green	NFKB1	NR4A1
green	NFKB1	DCUN1D2
green	NFKB1	ADAM15
green	NFKB1	BAG1
green	NFKB1	PLXNA2
green	NFKB1	FAM167A
green	NFKB1	TCF7L2
green	NFKB1	ENC1
green	NFKB1	PRKAB1
green	NFKB1	OSGIN1
green	NFKB1	TXNDC17
green	NFKB1	KLF4
green	NFKB1	TACC2
green	NFKB1	DLX2
green	NFKB1	EIF4A3
green	NFKB1	CMIP
green	NFKB1	FOXO3
green	NFKB1	FAM120C
green	NFKB1	FEM1C
green	NFKB1	ITPRIP
green	NFKB1	ST3GAL1
green	NFKB1	FGF18
green	NFKB1	CHD4
green	NFKB1	GFPT2
green	NFKB1	UBE2O
green	NFKB1	RPP14
green	NFKB1	FER
green	NFKB1	FMNL1
green	NFKB1	ZNF462
green	RELA	DCUN1D3
green	RELA	CSNK1D
green	RELA	MLLT11
green	RELA	MT1G
green	RELA	MRVI1
green	RELA	DLX5
green	RELA	MT1E
green	RELA	FZD2
green	RELA	AMMECR1L
green	RELA	ADAMTS4
green	RELA	COPS4
green	RELA	ZNF134
green	RELA	ZNF304
green	RELA	SDCBP2
green	RELA	LPCAT1
green	RELA	SS18L2
green	RELA	BRD2
green	RELA	SNRNP35
green	RELA	GGNBP2
green	RELA	EPB41
green	RELA	UHMK1
green	RELA	SLC39A6
green	RELA	PRMT2
green	RELA	NXF1
green	RELA	BRSK2
green	RELA	DCUN1D2
green	RELA	MUC13
green	RELA	SYTL3
green	RELA	SIK3
green	RELA	PLXNA2
green	RELA	TCF7L2
green	RELA	TACC2
green	RELA	DLX2
green	RELA	CRISPLD2
green	RELA	JOSD1
green	RELA	NTRK1
green	RELA	PDE8A
green	RELA	RPP14
green	RELA	ATP1B3
green	RELA	UPF1
green	RELA	CCNT1
green	RELA	MYLIP
green	TP53	PPP1R12B
green	TP53	SYAP1
green	TP53	USP36
green	TP53	DCUN1D3
green	TP53	PHLDA1
green	TP53	B3GALNT2
green	TP53	RRP9
green	TP53	SLC22A4
green	TP53	MARS2
green	TP53	ABTB2
green	TP53	AKAP12
green	TP53	MEDAG
green	TP53	ADAMTS4
green	TP53	ZDBF2
green	TP53	AIMP2
green	TP53	CREM
green	TP53	GK5
green	TP53	CTDSP2
green	TP53	SS18L2
green	TP53	BRD2
green	TP53	GLCCI1
green	TP53	UHMK1
green	TP53	PRMT2
green	TP53	RAB20
green	TP53	KBTBD2
green	TP53	ZNF746
green	TP53	BAG1
green	TP53	JARID2
green	TP53	MUC13
green	TP53	SYTL3
green	TP53	SIK3
green	TP53	GTF2H3
green	TP53	TCF7L2
green	TP53	PRKAB1
green	TP53	ERN1
green	TP53	TRABD2A
green	TP53	MAP7
green	TP53	FAM120C
green	TP53	FEM1C
green	TP53	FGF18
green	TP53	PMEPA1
green	TP53	ATP1B3
green	TP53	SIK2
green	TP53	ZFAND5
green	TP53	ZNF462
green	TP53	TMEM177
green	MAX	NT5C3A
green	MAX	B3GALNT2
green	MAX	CCDC47
green	MAX	SLC22A4
green	MAX	EVA1C
green	MAX	CABIN1
green	MAX	RGS2
green	MAX	BRD2
green	MAX	EPB41
green	MAX	SLC39A6
green	MAX	TIGD2
green	MAX	MTERF3
green	MAX	NECAB2
green	MAX	BRSK2
green	MAX	KLF10
green	MAX	NR4A3
green	MAX	ENC1
green	MAX	PRKAB1
green	MAX	TACC2
green	MAX	KLHL26
green	MAX	ERN1
green	MAX	GCC1
green	MAX	TRABD2A
green	MAX	FNDC3A
green	MAX	DLX2
green	MAX	BNC1
green	MAX	CRISPLD2
green	MAX	RAP1GAP2
green	MAX	PDZD8
green	MAX	JOSD1
green	MAX	EIF4A3
green	MAX	SURF6
green	MAX	PPTC7
green	MAX	CAMKK1
green	MAX	NTRK1
green	MAX	PDE8A
green	MAX	CMIP
green	MAX	FOXO3
green	MAX	ZNRF3
green	MAX	LPIN2
green	MAX	IMPA2
green	MAX	ANKRD53
green	MAX	FAM120C
green	MAX	HDAC4
green	MAX	PER1
green	MAX	FEM1C
green	MAX	ZNF462
green	USF1	BRD2
green	USF1	EPB41
green	USF1	ADAM15
green	USF1	TACC2
green	USF1	KLHL26
green	USF1	ERN1
green	USF1	GCC1
green	USF1	TRABD2A
green	USF1	FNDC3A
green	USF1	DLX2
green	USF1	BNC1
green	USF1	CRISPLD2
green	USF1	RAP1GAP2
green	USF1	PDZD8
green	USF1	JOSD1
green	USF1	EIF4A3
green	USF1	SURF6
green	USF1	MAP7
green	USF1	PPTC7
green	USF1	CAMKK1
green	USF1	NTRK1
green	USF1	PDE8A
green	USF1	CMIP
green	USF1	FOXO3
green	USF1	ZNRF3
green	USF1	LPIN2
green	USF1	IMPA2
green	USF1	ANKRD53
green	USF1	FAM120C
green	USF1	HDAC4
green	USF1	PER1
green	USF1	FEM1C
green	USF2	ARRDC3
green	USF2	PPP1R12B
green	USF2	SLC25A30
green	USF2	TTC39B
green	USF2	USP36
green	USF2	B4GALT1
green	USF2	CSNK1D
green	USF2	PYGB
green	USF2	PACSIN2
green	USF2	PHLDA1
green	USF2	TEX2
green	USF2	GALNT2
green	USF2	MRVI1
green	USF2	PDE4D
green	USF2	CREM
green	USF2	SDCBP2
green	USF2	BRD2
green	USF2	STAT4
green	USF2	GGNBP2
green	USF2	BMP8A
green	USF2	EPB41
green	USF2	KLHL2
green	USF2	ZNF746
green	USF2	BAG1
green	USF2	GRPEL2
green	USF2	OSGIN1
[truncated: 7,932 more rows]
