# Supplementary material for: Identification of co-expression network correlated with different periods of adipogenic and osteogenic differentiation of BMSCs by weighted gene co-expression network analysis (WGCNA)
Source: BMC Genomics. 2021 Apr 10;22:254. doi: 10.1186/s12864-021-07584-4 (PMC8035768; doi:10.1186/s12864-021-07584-4)
Supplement: Supplementary file 3 — Additional file 3. [file 12864_2021_7584_MOESM3_ESM.xlsx]

## Sheet: Sheet1
module	miRNA (total)	target mRNA		module	miRNA (top 5)	target mRNA
green	hsa-let-7a-5p	MYC		green	hsa-mir-335-5p	APBB1
green	hsa-let-7a-5p	BZW1		green	hsa-mir-335-5p	BNC1
green	hsa-let-7a-5p	BRI3BP		green	hsa-mir-335-5p	CCNT1
green	hsa-let-7a-5p	ACVR1B		green	hsa-mir-335-5p	CTH
green	hsa-let-7a-5p	ERN1		green	hsa-mir-335-5p	DLX5
green	hsa-let-7a-5p	FNDC3A		green	hsa-mir-335-5p	EPHA4
green	hsa-let-7a-5p	AGO4		green	hsa-mir-335-5p	FOXO3
green	hsa-let-7a-5p	ZNF28		green	hsa-mir-335-5p	GCH1
green	hsa-let-7a-5p	PDZD8		green	hsa-mir-335-5p	GNA12
green	hsa-let-7a-5p	ZNF746		green	hsa-mir-335-5p	NR4A1
green	hsa-let-7a-5p	RANBP2		green	hsa-mir-335-5p	ID4
green	hsa-let-7a-5p	PTP4A1		green	hsa-mir-335-5p	KCNH1
green	hsa-let-7a-5p	MARS2		green	hsa-mir-335-5p	MYC
green	hsa-let-7a-5p	EPHA4		green	hsa-mir-335-5p	CDK17
green	hsa-let-7a-5p	PAXBP1		green	hsa-mir-335-5p	PDE4D
green	hsa-let-7a-5p	GRPEL2		green	hsa-mir-335-5p	PER1
green	hsa-let-7a-5p	ARRDC3		green	hsa-mir-335-5p	PYGB
green	hsa-let-7a-5p	UBOX5		green	hsa-mir-335-5p	ATXN1
green	hsa-let-7a-5p	SIK1		green	hsa-mir-335-5p	SLC6A9
green	hsa-let-7a-5p	GABPB1		green	hsa-mir-335-5p	TFE3
green	hsa-let-7a-5p	EIF4A3		green	hsa-mir-335-5p	VEGFA
green	hsa-let-7a-5p	CASP9		green	hsa-mir-335-5p	NUMB
green	hsa-let-7a-5p	PGM2L1		green	hsa-mir-335-5p	KLF4
green	hsa-let-7b-5p	RIOK2		green	hsa-mir-335-5p	EIF2AK3
green	hsa-let-7b-5p	MYC		green	hsa-mir-335-5p	AKAP12
green	hsa-let-7b-5p	FNDC3A		green	hsa-mir-335-5p	LPIN2
green	hsa-let-7b-5p	PDZD8		green	hsa-mir-335-5p	URB1
green	hsa-let-7b-5p	FAM131A		green	hsa-mir-335-5p	CTDSP2
green	hsa-let-7b-5p	ZNF28		green	hsa-mir-335-5p	TACC2
green	hsa-let-7b-5p	BRI3BP		green	hsa-mir-335-5p	DNMBP
green	hsa-let-7b-5p	MAP7		green	hsa-mir-335-5p	KIF13B
green	hsa-let-7b-5p	PRTG		green	hsa-mir-335-5p	ABTB2
green	hsa-let-7b-5p	ABL1		green	hsa-mir-335-5p	TANC2
green	hsa-let-7b-5p	GZF1		green	hsa-mir-335-5p	PITPNC1
green	hsa-let-7b-5p	GRPEL2		green	hsa-mir-335-5p	KLF13
green	hsa-let-7b-5p	EPHA4		green	hsa-mir-335-5p	EGLN1
green	hsa-let-7b-5p	DNMBP		green	hsa-mir-335-5p	CSGALNACT1
green	hsa-let-7b-5p	PER1		green	hsa-mir-335-5p	AGPAT4
green	hsa-let-7b-5p	GABPB1		green	hsa-mir-335-5p	ARRDC3
green	hsa-let-7b-5p	SYNE1		green	hsa-mir-335-5p	UBE2O
green	hsa-let-7b-5p	EIF4A3		green	hsa-mir-335-5p	TSPYL2
green	hsa-let-7b-5p	PGM2L1		green	hsa-mir-335-5p	LPCAT1
green	hsa-let-7b-5p	SIGMAR1		green	hsa-mir-335-5p	ANKRD53
green	hsa-let-7b-5p	DNAJC1		green	hsa-mir-335-5p	PGAP1
green	hsa-let-7b-5p	CSNK1D		green	hsa-mir-335-5p	DUSP16
green	hsa-let-7b-5p	MARS2		green	hsa-mir-335-5p	CRISPLD2
green	hsa-let-7b-5p	CHD4		green	hsa-mir-335-5p	ITPRIP
green	hsa-let-7b-5p	BRD2		green	hsa-mir-335-5p	GLCCI1
green	hsa-let-7b-5p	MOB1B		green	hsa-mir-335-5p	PDZD8
green	hsa-let-7b-5p	BZW1		green	hsa-mir-335-5p	UHMK1
green	hsa-let-7b-5p	GALNT2		green	hsa-mir-335-5p	HECTD2
green	hsa-let-7c-5p	FNDC3A		green	hsa-mir-335-5p	PPP1R36
green	hsa-let-7c-5p	JARID2		green	hsa-mir-335-5p	TTC39B
green	hsa-let-7c-5p	DNAJC16		green	hsa-mir-335-5p	AGO4
green	hsa-let-7c-5p	ID1		green	hsa-mir-335-5p	SLC25A30
green	hsa-let-7c-5p	CREM		green	hsa-mir-335-5p	P4HA3
green	hsa-let-7c-5p	ACVR1B		green	hsa-mir-335-5p	ZKSCAN2
green	hsa-let-7c-5p	BRD2		green	hsa-mir-93-5p	ACVR1B
green	hsa-let-7c-5p	BZW1		green	hsa-mir-93-5p	RND3
green	hsa-let-7c-5p	PDZD8		green	hsa-mir-93-5p	ATP1B3
green	hsa-let-7c-5p	EIF4A3		green	hsa-mir-93-5p	ELAVL2
green	hsa-let-7c-5p	MYC		green	hsa-mir-93-5p	EPHA4
green	hsa-let-7c-5p	PGM2L1		green	hsa-mir-93-5p	FOXO3
green	hsa-let-7c-5p	BRI3BP		green	hsa-mir-93-5p	GABPB1
green	hsa-let-7c-5p	GRPEL2		green	hsa-mir-93-5p	GNA12
green	hsa-let-7c-5p	FOXO3		green	hsa-mir-93-5p	GOLGA2
green	hsa-let-7c-5p	NUMB		green	hsa-mir-93-5p	NR3C1
green	hsa-let-7c-5p	ZNF28		green	hsa-mir-93-5p	GTF2H3
green	hsa-let-7c-5p	EPHA4		green	hsa-mir-93-5p	NR4A1
green	hsa-let-7c-5p	MARS2		green	hsa-mir-93-5p	MYC
green	hsa-let-7c-5p	GABPB1		green	hsa-mir-93-5p	PPP1R12B
green	hsa-let-7d-5p	PGM2L1		green	hsa-mir-93-5p	UPF1
green	hsa-let-7d-5p	HOMER1		green	hsa-mir-93-5p	ATXN1
green	hsa-let-7d-5p	EIF4A3		green	hsa-mir-93-5p	TCF4
green	hsa-let-7d-5p	BRI3BP		green	hsa-mir-93-5p	TCF7L2
green	hsa-let-7d-5p	FNDC3A		green	hsa-mir-93-5p	KLF10
green	hsa-let-7d-5p	MARS2		green	hsa-mir-93-5p	VEGFA
green	hsa-let-7d-5p	EPHA4		green	hsa-mir-93-5p	PTP4A1
green	hsa-let-7d-5p	BZW1		green	hsa-mir-93-5p	MAP7
green	hsa-let-7d-5p	GABPB1		green	hsa-mir-93-5p	BZW1
green	hsa-let-7d-5p	GRPEL2		green	hsa-mir-93-5p	N4BP2L2
green	hsa-let-7d-5p	PDZD8		green	hsa-mir-93-5p	TRAF3IP2
green	hsa-let-7d-5p	RPUSD2		green	hsa-mir-93-5p	NUDT3
green	hsa-let-7d-5p	MYC		green	hsa-mir-93-5p	UBOX5
green	hsa-let-7d-5p	NR4A1		green	hsa-mir-93-5p	NOB1
green	hsa-let-7d-5p	ZBTB24		green	hsa-mir-93-5p	MYLIP
green	hsa-let-7d-5p	ZNF746		green	hsa-mir-93-5p	TMX3
green	hsa-let-7d-5p	PAXBP1		green	hsa-mir-93-5p	SGTB
green	hsa-let-7d-5p	ZNF28		green	hsa-mir-93-5p	FEM1C
green	hsa-let-7e-5p	GRPEL2		green	hsa-mir-93-5p	CCDC47
green	hsa-let-7e-5p	FNDC3A		green	hsa-mir-93-5p	UBE2O
green	hsa-let-7e-5p	ZKSCAN7		green	hsa-mir-93-5p	SOWAHC
green	hsa-let-7e-5p	BRI3BP		green	hsa-mir-93-5p	PRRG4
green	hsa-let-7e-5p	PGM2L1		green	hsa-mir-93-5p	CRISPLD2
green	hsa-let-7e-5p	EIF4A3		green	hsa-mir-93-5p	ZNRF3
green	hsa-let-7e-5p	EPHA4		green	hsa-mir-93-5p	ZNF347
green	hsa-let-7e-5p	MARS2		green	hsa-mir-93-5p	MFSD2A
green	hsa-let-7e-5p	TCF4		green	hsa-mir-93-5p	FHDC1
green	hsa-let-7e-5p	ZNF28		green	hsa-mir-93-5p	GRPEL2
green	hsa-let-7e-5p	GABPB1		green	hsa-mir-93-5p	BRI3BP
green	hsa-let-7e-5p	RANBP2		green	hsa-mir-93-5p	SIK1
green	hsa-let-7e-5p	ZFAND5		green	hsa-mir-93-5p	PPTC7
green	hsa-let-7e-5p	BZW1		green	hsa-mir-93-5p	SMIM13
green	hsa-let-7e-5p	MYC		green	hsa-mir-93-5p	PGM2L1
green	hsa-let-7e-5p	PDZD8		green	hsa-mir-93-5p	STAC2
green	hsa-let-7f-5p	GRPEL2		green	hsa-mir-17-5p	ACVR1B
green	hsa-let-7f-5p	PDZD8		green	hsa-mir-17-5p	RND3
green	hsa-let-7f-5p	EIF4A3		green	hsa-mir-17-5p	ATP1B3
green	hsa-let-7f-5p	FNDC3A		green	hsa-mir-17-5p	CHD4
green	hsa-let-7f-5p	EPHA4		green	hsa-mir-17-5p	ELAVL2
green	hsa-let-7f-5p	MYC		green	hsa-mir-17-5p	EPHA4
green	hsa-let-7f-5p	MARS2		green	hsa-mir-17-5p	FER
green	hsa-let-7f-5p	GABPB1		green	hsa-mir-17-5p	GABPB1
green	hsa-let-7f-5p	PGM2L1		green	hsa-mir-17-5p	GOLGA2
green	hsa-let-7f-5p	USP2		green	hsa-mir-17-5p	NR3C1
green	hsa-let-7f-5p	ZNF28		green	hsa-mir-17-5p	GTF2H3
green	hsa-let-7f-5p	BZW1		green	hsa-mir-17-5p	MYC
green	hsa-let-7f-5p	BRI3BP		green	hsa-mir-17-5p	PPP1R12B
green	hsa-let-7f-5p	USP45		green	hsa-mir-17-5p	PER1
green	hsa-mir-15a-5p	PDE4D		green	hsa-mir-17-5p	ATXN1
green	hsa-mir-15a-5p	BZW1		green	hsa-mir-17-5p	TCF4
green	hsa-mir-15a-5p	CABIN1		green	hsa-mir-17-5p	TCF7L2
green	hsa-mir-15a-5p	GCLM		green	hsa-mir-17-5p	KLF10
green	hsa-mir-15a-5p	SOWAHC		green	hsa-mir-17-5p	VEGFA
green	hsa-mir-15a-5p	KLF4		green	hsa-mir-17-5p	PTP4A1
green	hsa-mir-15a-5p	ZNRF3		green	hsa-mir-17-5p	MAP7
green	hsa-mir-15a-5p	TSPYL2		green	hsa-mir-17-5p	BZW1
green	hsa-mir-15a-5p	VEGFA		green	hsa-mir-17-5p	N4BP2L2
green	hsa-mir-15a-5p	CDC42SE2		green	hsa-mir-17-5p	TRAF3IP2
green	hsa-mir-15a-5p	MBD4		green	hsa-mir-17-5p	NUDT3
green	hsa-mir-15a-5p	CHD4		green	hsa-mir-17-5p	UBOX5
green	hsa-mir-15a-5p	CCNT1		green	hsa-mir-17-5p	DNMBP
green	hsa-mir-15a-5p	JARID2		green	hsa-mir-17-5p	MYLIP
green	hsa-mir-15a-5p	SIK1		green	hsa-mir-17-5p	TMX3
green	hsa-mir-15a-5p	SLC7A5		green	hsa-mir-17-5p	SGTB
green	hsa-mir-15a-5p	B4GALT1		green	hsa-mir-17-5p	FEM1C
green	hsa-mir-15a-5p	ACVR1B		green	hsa-mir-17-5p	CCDC47
green	hsa-mir-15a-5p	AGO4		green	hsa-mir-17-5p	PRRG4
green	hsa-mir-15a-5p	CDK17		green	hsa-mir-17-5p	CRISPLD2
green	hsa-mir-16-5p	AGO4		green	hsa-mir-17-5p	ZNF347
green	hsa-mir-16-5p	PDE4D		green	hsa-mir-17-5p	MFSD2A
green	hsa-mir-16-5p	CDK17		green	hsa-mir-17-5p	FHDC1
green	hsa-mir-16-5p	DCUN1D5		green	hsa-mir-17-5p	MOB1B
green	hsa-mir-16-5p	ZNRF3		green	hsa-mir-17-5p	GRPEL2
green	hsa-mir-16-5p	RCL1		green	hsa-mir-17-5p	BRI3BP
green	hsa-mir-16-5p	RHOF		green	hsa-mir-17-5p	SIK1
green	hsa-mir-16-5p	VEGFA		green	hsa-mir-17-5p	SMIM13
green	hsa-mir-16-5p	ABCF2		green	hsa-mir-17-5p	PGM2L1
green	hsa-mir-16-5p	MYC		green	hsa-mir-17-5p	STAC2
green	hsa-mir-16-5p	NT5C3A		green	hsa-mir-16-5p	CCNT1
green	hsa-mir-16-5p	CDC42SE2		green	hsa-mir-16-5p	B4GALT1
green	hsa-mir-16-5p	MLLT11		green	hsa-mir-16-5p	JARID2
green	hsa-mir-16-5p	DNAJC1		green	hsa-mir-16-5p	MYC
green	hsa-mir-16-5p	NUDT3		green	hsa-mir-16-5p	CDK17
green	hsa-mir-16-5p	SLC7A5		green	hsa-mir-16-5p	PDE4D
green	hsa-mir-16-5p	EIF2A		green	hsa-mir-16-5p	PRPSAP1
green	hsa-mir-16-5p	PRPSAP1		green	hsa-mir-16-5p	PYGB
green	hsa-mir-16-5p	CCT3		green	hsa-mir-16-5p	RABGGTB
green	hsa-mir-16-5p	B4GALT1		green	hsa-mir-16-5p	SLC3A2
green	hsa-mir-16-5p	MBD4		green	hsa-mir-16-5p	CCT3
green	hsa-mir-16-5p	FEM1C		green	hsa-mir-16-5p	VEGFA
green	hsa-mir-16-5p	RABGGTB		green	hsa-mir-16-5p	SLC7A5
green	hsa-mir-16-5p	PYGB		green	hsa-mir-16-5p	SOCS2
green	hsa-mir-16-5p	SLC3A2		green	hsa-mir-16-5p	MBD4
green	hsa-mir-16-5p	RRP9		green	hsa-mir-16-5p	MAP7
green	hsa-mir-16-5p	CCDC59		green	hsa-mir-16-5p	RRP9
green	hsa-mir-16-5p	SOCS2		green	hsa-mir-16-5p	BZW1
green	hsa-mir-16-5p	CCNT1		green	hsa-mir-16-5p	ABCF2
green	hsa-mir-16-5p	BZW1		green	hsa-mir-16-5p	RCL1
green	hsa-mir-16-5p	CSGALNACT1		green	hsa-mir-16-5p	MLLT11
green	hsa-mir-16-5p	CABIN1		green	hsa-mir-16-5p	NUDT3
green	hsa-mir-16-5p	SIPA1L2		green	hsa-mir-16-5p	CABIN1
green	hsa-mir-16-5p	LARP4		green	hsa-mir-16-5p	NOB1
green	hsa-mir-16-5p	SOWAHC		green	hsa-mir-16-5p	CCDC59
green	hsa-mir-16-5p	MAP7		green	hsa-mir-16-5p	NT5C3A
green	hsa-mir-16-5p	GCC1		green	hsa-mir-16-5p	RHOF
green	hsa-mir-16-5p	JARID2		green	hsa-mir-16-5p	CSGALNACT1
green	hsa-mir-16-5p	GRPEL2		green	hsa-mir-16-5p	FEM1C
green	hsa-mir-16-5p	SIK1		green	hsa-mir-16-5p	CDC42SE2
green	hsa-mir-16-5p	NOB1		green	hsa-mir-16-5p	SIPA1L2
green	hsa-mir-17-5p	MAP7		green	hsa-mir-16-5p	DNAJC1
green	hsa-mir-17-5p	PTP4A1		green	hsa-mir-16-5p	SOWAHC
green	hsa-mir-17-5p	NUDT3		green	hsa-mir-16-5p	GCC1
green	hsa-mir-17-5p	FER		green	hsa-mir-16-5p	EIF2A
green	hsa-mir-17-5p	BZW1		green	hsa-mir-16-5p	ZNRF3
green	hsa-mir-17-5p	ELAVL2		green	hsa-mir-16-5p	DCUN1D5
green	hsa-mir-17-5p	UBOX5		green	hsa-mir-16-5p	LARP4
green	hsa-mir-17-5p	GTF2H3		green	hsa-mir-16-5p	GRPEL2
green	hsa-mir-17-5p	CCDC47		green	hsa-mir-16-5p	SIK1
green	hsa-mir-17-5p	VEGFA		green	hsa-mir-16-5p	AGO4
green	hsa-mir-17-5p	GABPB1		green	hsa-mir-26b-5p	ACVR1B
green	hsa-mir-17-5p	ATP1B3		green	hsa-mir-26b-5p	BNC1
green	hsa-mir-17-5p	ATXN1		green	hsa-mir-26b-5p	CASP9
green	hsa-mir-17-5p	STAC2		green	hsa-mir-26b-5p	CTH
green	hsa-mir-17-5p	FHDC1		green	hsa-mir-26b-5p	ELAVL2
green	hsa-mir-17-5p	EPHA4		green	hsa-mir-26b-5p	GCH1
green	hsa-mir-17-5p	GOLGA2		green	hsa-mir-26b-5p	ID1
green	hsa-mir-17-5p	CHD4		green	hsa-mir-26b-5p	JARID2
green	hsa-mir-17-5p	TCF4		green	hsa-mir-26b-5p	MT1M
green	hsa-mir-17-5p	BRI3BP		green	hsa-mir-26b-5p	PLXNA2
green	hsa-mir-17-5p	SMIM13		green	hsa-mir-26b-5p	SLC3A2
green	hsa-mir-17-5p	MYLIP		green	hsa-mir-26b-5p	SLC6A9
green	hsa-mir-17-5p	TMX3		green	hsa-mir-26b-5p	ZNF23
green	hsa-mir-17-5p	NR3C1		green	hsa-mir-26b-5p	ZNF134
green	hsa-mir-17-5p	N4BP2L2		green	hsa-mir-26b-5p	ZNF195
green	hsa-mir-17-5p	GRPEL2		green	hsa-mir-26b-5p	PTP4A1
green	hsa-mir-17-5p	MOB1B		green	hsa-mir-26b-5p	NR4A3
green	hsa-mir-17-5p	DNMBP		green	hsa-mir-26b-5p	RUVBL1
green	hsa-mir-17-5p	TCF7L2		green	hsa-mir-26b-5p	BRSK2
green	hsa-mir-17-5p	PGM2L1		green	hsa-mir-26b-5p	DNAJA3
green	hsa-mir-17-5p	FEM1C		green	hsa-mir-26b-5p	EIF2AK3
green	hsa-mir-17-5p	PER1		green	hsa-mir-26b-5p	EIF4A3
green	hsa-mir-17-5p	MYC		green	hsa-mir-26b-5p	ZBTB24
green	hsa-mir-17-5p	PRRG4		green	hsa-mir-26b-5p	JOSD1
green	hsa-mir-17-5p	CRISPLD2		green	hsa-mir-26b-5p	SLC19A2
green	hsa-mir-17-5p	MFSD2A		green	hsa-mir-26b-5p	PHLDA1
green	hsa-mir-17-5p	ZNF347		green	hsa-mir-26b-5p	DNMBP
green	hsa-mir-17-5p	ACVR1B		green	hsa-mir-26b-5p	SYNE1
green	hsa-mir-17-5p	SGTB		green	hsa-mir-26b-5p	SLC39A6
green	hsa-mir-17-5p	KLF10		green	hsa-mir-26b-5p	PITPNC1
green	hsa-mir-17-5p	TRAF3IP2		green	hsa-mir-26b-5p	DCUN1D2
green	hsa-mir-17-5p	RND3		green	hsa-mir-26b-5p	TEX2
green	hsa-mir-17-5p	SIK1		green	hsa-mir-26b-5p	ZKSCAN7
green	hsa-mir-17-5p	PPP1R12B		green	hsa-mir-26b-5p	SOWAHC
green	hsa-mir-17-3p	ABL1		green	hsa-mir-26b-5p	LPCAT1
green	hsa-mir-17-3p	RGS2		green	hsa-mir-26b-5p	ZNF347
green	hsa-mir-17-3p	GSTO2		green	hsa-mir-26b-5p	ZNF468
green	hsa-mir-17-3p	PRMT2		green	hsa-mir-26b-5p	MFSD12
green	hsa-mir-17-3p	ZNF557		green	hsa-mir-26b-5p	PPTC7
green	hsa-mir-17-3p	GCC1		green	hsa-mir-26b-5p	SDE2
green	hsa-mir-18a-5p	ADAM15		green	hsa-mir-26b-5p	MIA3
green	hsa-mir-18a-5p	FAM120C		grey60	hsa-mir-26b-5p	CDK6
green	hsa-mir-18a-5p	ZFAND5		grey60	hsa-mir-26b-5p	LIF
green	hsa-mir-18a-5p	DCUN1D3		grey60	hsa-mir-26b-5p	NFKB1
green	hsa-mir-18a-5p	B4GALT1		grey60	hsa-mir-26b-5p	SERPINB2
green	hsa-mir-18a-5p	PDE4D		grey60	hsa-mir-26b-5p	PTGS2
green	hsa-mir-18a-5p	NR3C1		grey60	hsa-mir-26b-5p	RELB
green	hsa-mir-18a-5p	GCH1		grey60	hsa-mir-26b-5p	CCL2
green	hsa-mir-18a-5p	ID4		grey60	hsa-mir-26b-5p	TNFAIP3
green	hsa-mir-18a-5p	FEM1C		grey60	hsa-mir-26b-5p	ZFPM2
green	hsa-mir-19a-3p	PPTC7		grey60	hsa-mir-26b-5p	CDV3
green	hsa-mir-19a-3p	PHLDA1		grey60	hsa-mir-335-5p	IL6
green	hsa-mir-19a-3p	JARID2		grey60	hsa-mir-335-5p	LIF
green	hsa-mir-19a-3p	ZNF134		grey60	hsa-mir-335-5p	PTGS2
green	hsa-mir-19a-3p	MOB1B		grey60	hsa-mir-335-5p	CCL20
green	hsa-mir-19a-3p	SDE2		grey60	hsa-mir-335-5p	TNFAIP2
green	hsa-mir-19a-3p	ATXN1		grey60	hsa-mir-335-5p	CLDN1
green	hsa-mir-19a-3p	PGM2L1		grey60	hsa-mir-335-5p	SLC12A7
green	hsa-mir-19a-3p	HOMER1		grey60	hsa-mir-335-5p	PITPNM2
green	hsa-mir-19a-3p	KLF13		grey60	hsa-mir-335-5p	XIRP1
green	hsa-mir-19a-3p	MBD4		grey60	hsa-mir-124-3p	CDK6
green	hsa-mir-19a-3p	PIK3R3		grey60	hsa-mir-124-3p	DUSP2
green	hsa-mir-19a-3p	B4GALT1		grey60	hsa-mir-124-3p	IL6
green	hsa-mir-19a-3p	ARRDC3		grey60	hsa-mir-124-3p	SERPINB2
green	hsa-mir-19a-3p	PRRG4		grey60	hsa-mir-124-3p	PTGS2
green	hsa-mir-19a-3p	DCUN1D3		grey60	hsa-mir-124-3p	CCL2
green	hsa-mir-19a-3p	MYC		grey60	hsa-mir-124-3p	IL27RA
green	hsa-mir-19a-3p	FNDC3A		grey60	hsa-mir-124-3p	CD274
green	hsa-mir-19a-3p	B3GALNT2		grey60	hsa-mir-124-3p	CDV3
green	hsa-mir-19a-3p	HDAC4		grey60	hsa-mir-16-5p	CDK6
green	hsa-mir-19a-3p	PMEPA1		grey60	hsa-mir-16-5p	NFKB1
green	hsa-mir-19a-3p	MB21D2		grey60	hsa-mir-16-5p	PTGS2
green	hsa-mir-19a-3p	ZFAND5		grey60	hsa-mir-16-5p	TNFAIP2
green	hsa-mir-19a-3p	AMMECR1L		grey60	hsa-mir-16-5p	PANX1
green	hsa-mir-19b-3p	ATXN1		grey60	hsa-mir-16-5p	CD274
green	hsa-mir-19b-3p	MBD4		grey60	hsa-mir-16-5p	CDV3
green	hsa-mir-19b-3p	SDE2		grey60	hsa-mir-16-5p	PAG1
green	hsa-mir-19b-3p	TCF4		grey60	hsa-mir-155-5p	IL6
green	hsa-mir-19b-3p	ZNF134		grey60	hsa-mir-155-5p	NFKB1
green	hsa-mir-19b-3p	B3GALNT2		grey60	hsa-mir-155-5p	CCL2
green	hsa-mir-19b-3p	PTP4A1		grey60	hsa-mir-155-5p	TGM2
green	hsa-mir-19b-3p	KLF10		grey60	hsa-mir-155-5p	TNFAIP2
green	hsa-mir-19b-3p	PHLDA1		grey60	hsa-mir-155-5p	CLDN1
green	hsa-mir-19b-3p	KLF13		grey60	hsa-mir-155-5p	CAB39
green	hsa-mir-19b-3p	FNDC3A		grey60	hsa-mir-155-5p	CDV3
green	hsa-mir-19b-3p	AMMECR1L		red	hsa-mir-335-5p	ACACA
green	hsa-mir-19b-3p	PPTC7		red	hsa-mir-335-5p	ALDOC
green	hsa-mir-19b-3p	MAP7		red	hsa-mir-335-5p	BMP2
green	hsa-mir-19b-3p	B4GALT1		red	hsa-mir-335-5p	CD36
green	hsa-mir-19b-3p	JARID2		red	hsa-mir-335-5p	CDR1
green	hsa-mir-19b-3p	DCUN1D3		red	hsa-mir-335-5p	CHI3L2
green	hsa-mir-19b-3p	ARRDC3		red	hsa-mir-335-5p	COL15A1
green	hsa-mir-19b-3p	ZFAND5		red	hsa-mir-335-5p	DUSP6
green	hsa-mir-19b-3p	NR3C1		red	hsa-mir-335-5p	FABP4
green	hsa-mir-19b-3p	SGTB		red	hsa-mir-335-5p	ACSL1
green	hsa-mir-19b-3p	PDE4D		red	hsa-mir-335-5p	HSD11B1
green	hsa-mir-19b-3p	PIK3R3		red	hsa-mir-335-5p	LBP
green	hsa-mir-19b-3p	HOMER1		red	hsa-mir-335-5p	NGFR
green	hsa-mir-19b-3p	HDAC4		red	hsa-mir-335-5p	NTRK2
green	hsa-mir-19b-3p	PGM2L1		red	hsa-mir-335-5p	OAS1
green	hsa-mir-19b-3p	MYLIP		red	hsa-mir-335-5p	DNAJC3
green	hsa-mir-19b-3p	PRRG4		red	hsa-mir-335-5p	RDH5
green	hsa-mir-19b-3p	MB21D2		red	hsa-mir-335-5p	SCD
green	hsa-mir-19b-3p	MOB1B		red	hsa-mir-335-5p	SFRP1
green	hsa-mir-20a-5p	FHDC1		red	hsa-mir-335-5p	SLC2A4
green	hsa-mir-20a-5p	ATP1B3		red	hsa-mir-335-5p	SLC25A1
green	hsa-mir-20a-5p	ELAVL2		red	hsa-mir-335-5p	TF
green	hsa-mir-20a-5p	PRRG4		red	hsa-mir-335-5p	TM7SF2
green	hsa-mir-20a-5p	N4BP2L2		red	hsa-mir-335-5p	PDE8B
green	hsa-mir-20a-5p	GTF2H3		red	hsa-mir-335-5p	SDC3
green	hsa-mir-20a-5p	CCDC47		red	hsa-mir-335-5p	PPARGC1A
green	hsa-mir-20a-5p	SMIM13		red	hsa-mir-335-5p	CA5B
green	hsa-mir-20a-5p	PGM2L1		red	hsa-mir-335-5p	F11R
green	hsa-mir-20a-5p	GRPEL2		red	hsa-mir-335-5p	ANGPT4
green	hsa-mir-20a-5p	FEM1C		red	hsa-mir-335-5p	ACSL5
green	hsa-mir-20a-5p	BRI3BP		red	hsa-mir-335-5p	C19orf73
green	hsa-mir-20a-5p	MFSD2A		red	hsa-mir-335-5p	ACSS2
green	hsa-mir-20a-5p	AGO4		red	hsa-mir-335-5p	FAM219B
green	hsa-mir-20a-5p	TRAF3IP2		red	hsa-mir-335-5p	TMEM135
green	hsa-mir-20a-5p	NR3C1		red	hsa-mir-335-5p	TMEM53
green	hsa-mir-20a-5p	GABPB1		red	hsa-mir-335-5p	CLMN
green	hsa-mir-20a-5p	ATXN1		red	hsa-mir-335-5p	ACSF2
green	hsa-mir-20a-5p	SIK1		red	hsa-mir-335-5p	PNPLA3
green	hsa-mir-20a-5p	MYLIP		red	hsa-mir-335-5p	SPATA9
green	hsa-mir-20a-5p	PTP4A1		red	hsa-mir-335-5p	RSPO3
green	hsa-mir-20a-5p	NUDT3		red	hsa-mir-335-5p	SLC2A13
green	hsa-mir-20a-5p	GOLGA2		red	hsa-mir-335-5p	KIAA1324L
green	hsa-mir-20a-5p	PPP1R12B		red	hsa-mir-335-5p	SCARA5
green	hsa-mir-20a-5p	ZNF347		red	hsa-mir-335-5p	PLIN4
green	hsa-mir-20a-5p	UBOX5		red	hsa-mir-335-5p	TMEM170B
green	hsa-mir-20a-5p	TCF7L2		red	hsa-mir-124-3p	ACADVL
green	hsa-mir-20a-5p	KLF10		red	hsa-mir-124-3p	CDO1
green	hsa-mir-20a-5p	VEGFA		red	hsa-mir-124-3p	CEBPA
green	hsa-mir-20a-5p	MAP7		red	hsa-mir-124-3p	CYB5A
green	hsa-mir-20a-5p	STAC2		red	hsa-mir-124-3p	HADH
green	hsa-mir-20a-5p	MYC		red	hsa-mir-124-3p	MVD
green	hsa-mir-20a-5p	EPHA4		red	hsa-mir-124-3p	NPR1
green	hsa-mir-20a-5p	PYGB		red	hsa-mir-124-3p	PDE3B
green	hsa-mir-20a-5p	SGTB		red	hsa-mir-124-3p	PPP2R1B
green	hsa-mir-20a-5p	ACVR1B		red	hsa-mir-124-3p	SOS1
green	hsa-mir-20a-5p	TCF4		red	hsa-mir-124-3p	STAT5A
green	hsa-mir-20a-5p	BZW1		red	hsa-mir-124-3p	TPD52L2
green	hsa-mir-20a-5p	TMX3		red	hsa-mir-124-3p	LPCAT3
green	hsa-mir-20a-5p	CRISPLD2		red	hsa-mir-124-3p	ACAA2
green	hsa-mir-21-5p	GRPEL2		red	hsa-mir-124-3p	IRAK3
green	hsa-mir-21-5p	SGTB		red	hsa-mir-124-3p	CA5B
green	hsa-mir-21-5p	AGO4		red	hsa-mir-124-3p	CRB1
green	hsa-mir-21-5p	FOXO3		red	hsa-mir-124-3p	APEX2
green	hsa-mir-21-5p	GK5		red	hsa-mir-124-3p	F11R
green	hsa-mir-21-5p	LMBR1		red	hsa-mir-124-3p	TMED5
green	hsa-mir-21-5p	EPHA4		red	hsa-mir-124-3p	ACSL5
green	hsa-mir-21-5p	PHF20		red	hsa-mir-124-3p	ZNHIT6
green	hsa-mir-21-5p	SOWAHC		red	hsa-mir-124-3p	EPDR1
green	hsa-mir-21-5p	SNRNP48		red	hsa-mir-124-3p	PECR
green	hsa-mir-21-5p	DNAJC16		red	hsa-mir-124-3p	PNPLA2
green	hsa-mir-21-5p	GLCCI1		red	hsa-mir-124-3p	SPATA9
green	hsa-mir-21-5p	EGLN1		red	hsa-mir-124-3p	ZBED3
green	hsa-mir-21-5p	VEGFA		red	hsa-mir-124-3p	DGAT2
green	hsa-mir-21-5p	MYC		red	hsa-mir-124-3p	ANO6
green	hsa-mir-22-3p	TMEM120B		red	hsa-mir-124-3p	FRMD3
green	hsa-mir-22-3p	HDAC4		red	hsa-mir-124-3p	DNAJC25
green	hsa-mir-22-3p	RBM39		red	hsa-mir-26b-5p	ADRA2A
green	hsa-mir-22-3p	NR3C1		red	hsa-mir-26b-5p	AGT
green	hsa-mir-22-3p	RGS2		red	hsa-mir-26b-5p	AK4
green	hsa-mir-22-3p	TBX3		red	hsa-mir-26b-5p	BMP2
green	hsa-mir-22-3p	SLC7A5		red	hsa-mir-26b-5p	CACNB2
green	hsa-mir-23a-3p	FOXO3		red	hsa-mir-26b-5p	CD36
green	hsa-mir-23a-3p	MYC		red	hsa-mir-26b-5p	COL15A1
green	hsa-mir-23a-3p	STAMBPL1		red	hsa-mir-26b-5p	HADH
green	hsa-mir-23a-3p	FKBP4		red	hsa-mir-26b-5p	HSD11B1
green	hsa-mir-23a-3p	RPP14		red	hsa-mir-26b-5p	IGF1
green	hsa-mir-23a-3p	KLF10		red	hsa-mir-26b-5p	LRP4
green	hsa-mir-24-1-5p	SLC7A5		red	hsa-mir-26b-5p	MVD
green	hsa-mir-24-3p	PRRG4		red	hsa-mir-26b-5p	PCK1
green	hsa-mir-24-3p	MT1M		red	hsa-mir-26b-5p	PFKFB3
green	hsa-mir-24-3p	TRAF3IP2		red	hsa-mir-26b-5p	TPD52L2
green	hsa-mir-24-3p	MOCS3		red	hsa-mir-26b-5p	UQCRC2
green	hsa-mir-24-3p	MT1E		red	hsa-mir-26b-5p	BTG2
green	hsa-mir-24-3p	UBE3A		red	hsa-mir-26b-5p	IL1R2
green	hsa-mir-24-3p	CCDC59		red	hsa-mir-26b-5p	DGAT1
green	hsa-mir-24-3p	GCLM		red	hsa-mir-26b-5p	SDC3
green	hsa-mir-24-3p	PPTC7		red	hsa-mir-26b-5p	ACAA2
green	hsa-mir-24-3p	EPB41		red	hsa-mir-26b-5p	PCOLCE2
green	hsa-mir-24-3p	GSTO2		red	hsa-mir-26b-5p	C1GALT1C1
green	hsa-mir-24-3p	MYC		red	hsa-mir-26b-5p	TMED5
green	hsa-mir-24-3p	RHOF		red	hsa-mir-26b-5p	PEX5L
green	hsa-mir-24-3p	BZW1		red	hsa-mir-26b-5p	RNF125
green	hsa-mir-24-3p	CRISPLD2		red	hsa-mir-26b-5p	DHRS11
green	hsa-mir-24-3p	SGTB		red	hsa-mir-26b-5p	ACSF2
green	hsa-mir-24-3p	JARID2		red	hsa-mir-26b-5p	PNPLA3
green	hsa-mir-24-3p	SIK2		red	hsa-mir-26b-5p	RAMP2-AS1
green	hsa-mir-24-3p	CTDSP2		red	hsa-mir-16-5p	ACOX1
green	hsa-mir-24-3p	ACVR1B		red	hsa-mir-16-5p	BCL2
green	hsa-mir-24-3p	NRIP1		red	hsa-mir-16-5p	CACNB2
green	hsa-mir-25-3p	PMEPA1		red	hsa-mir-16-5p	DECR1
green	hsa-mir-25-3p	GFPT2		red	hsa-mir-16-5p	DLD
green	hsa-mir-25-3p	PRRG4		red	hsa-mir-16-5p	FASN
green	hsa-mir-25-3p	BMP8A		red	hsa-mir-16-5p	KCND3
green	hsa-mir-25-3p	ZFC3H1		red	hsa-mir-16-5p	PDE3B
green	hsa-mir-25-3p	ZNF557		red	hsa-mir-16-5p	PPP2R1B
green	hsa-mir-25-3p	MYC		red	hsa-mir-16-5p	BTG2
green	hsa-mir-25-3p	ZNF134		red	hsa-mir-16-5p	SUCLA2
green	hsa-mir-25-3p	MYLIP		red	hsa-mir-16-5p	IRAK3
green	hsa-mir-25-3p	ABCF2		red	hsa-mir-16-5p	CYCS
green	hsa-mir-25-3p	KLF4		red	hsa-mir-16-5p	IMPAD1
green	hsa-mir-25-3p	CABIN1		red	hsa-mir-16-5p	TXLNG
green	hsa-mir-25-3p	ZNRF3		red	hsa-mir-16-5p	ECHDC1
green	hsa-mir-25-3p	BZW1		red	hsa-mir-16-5p	GPAM
green	hsa-mir-25-3p	ROBO1		red	hsa-mir-16-5p	TMEM135
green	hsa-mir-25-3p	PDZD8		red	hsa-mir-16-5p	L2HGDH
green	hsa-mir-26a-5p	ST3GAL6		red	hsa-mir-16-5p	HSDL2
green	hsa-mir-26a-5p	DNMBP		red	hsa-mir-16-5p	AIFM2
green	hsa-mir-26a-5p	SDE2		red	hsa-mir-16-5p	GFM1
green	hsa-mir-26a-5p	MYC		red	hsa-mir-16-5p	SCAMP5
green	hsa-mir-26a-5p	RBM39		red	hsa-mir-16-5p	NAT8L
green	hsa-mir-26a-5p	ZNF134		red	hsa-mir-6499-3p	ACOX1
green	hsa-mir-26a-5p	SLC25A30		red	hsa-mir-6499-3p	CDR1
green	hsa-mir-26a-5p	FER		red	hsa-mir-6499-3p	IGF1
green	hsa-mir-26a-5p	ELAVL2		red	hsa-mir-6499-3p	NPR1
green	hsa-mir-26a-5p	FOXO3		red	hsa-mir-6499-3p	PDK3
green	hsa-mir-26a-5p	DUSP4		red	hsa-mir-6499-3p	SHMT1
green	hsa-mir-26a-5p	ZBTB24		red	hsa-mir-6499-3p	BTG2
green	hsa-mir-26a-5p	ZNF347		red	hsa-mir-6499-3p	ACAA2
green	hsa-mir-26a-5p	PHLDA1		red	hsa-mir-6499-3p	C1GALT1C1
green	hsa-mir-26b-5p	CASP9		red	hsa-mir-6499-3p	F11R
green	hsa-mir-26b-5p	SLC39A6		red	hsa-mir-6499-3p	ZNF117
green	hsa-mir-26b-5p	PTP4A1		red	hsa-mir-6499-3p	MTMR10
green	hsa-mir-26b-5p	TEX2		red	hsa-mir-6499-3p	RNF125
green	hsa-mir-26b-5p	PLXNA2		red	hsa-mir-6499-3p	NECAB3
green	hsa-mir-26b-5p	ZNF195		red	hsa-mir-6499-3p	L2HGDH
green	hsa-mir-26b-5p	ID1		red	hsa-mir-6499-3p	TSPAN14
green	hsa-mir-26b-5p	ZNF468		red	hsa-mir-6499-3p	ISCA1
green	hsa-mir-26b-5p	EIF4A3		red	hsa-mir-6499-3p	MRO
green	hsa-mir-26b-5p	PPTC7		red	hsa-mir-6499-3p	LEAP2
green	hsa-mir-26b-5p	SLC6A9		red	hsa-mir-6499-3p	FITM2
green	hsa-mir-26b-5p	ZNF23		red	hsa-mir-6499-3p	GPR155
green	hsa-mir-26b-5p	PITPNC1		tan	hsa-mir-335-5p	C5AR1
green	hsa-mir-26b-5p	MT1M		tan	hsa-mir-335-5p	CD14
green	hsa-mir-26b-5p	CTH		tan	hsa-mir-335-5p	MAP3K8
green	hsa-mir-26b-5p	ELAVL2		tan	hsa-mir-335-5p	DMPK
green	hsa-mir-26b-5p	GCH1		tan	hsa-mir-335-5p	PTK2B
green	hsa-mir-26b-5p	JOSD1		tan	hsa-mir-335-5p	ISG20
green	hsa-mir-26b-5p	ZNF347		tan	hsa-mir-335-5p	KRT4
green	hsa-mir-26b-5p	SOWAHC		tan	hsa-mir-335-5p	MAP2
green	hsa-mir-26b-5p	SLC3A2		tan	hsa-mir-335-5p	NOTCH3
green	hsa-mir-26b-5p	ZKSCAN7		tan	hsa-mir-335-5p	CLEC3B
green	hsa-mir-26b-5p	NR4A3		tan	hsa-mir-335-5p	HSPB3
green	hsa-mir-26b-5p	PHLDA1		tan	hsa-mir-335-5p	ANO3
green	hsa-mir-26b-5p	SLC19A2		tan	hsa-mir-335-5p	LPIN3
green	hsa-mir-26b-5p	BRSK2		tan	hsa-mir-335-5p	EMILIN3
green	hsa-mir-26b-5p	ZBTB24		tan	hsa-mir-335-5p	SYNPO2
green	hsa-mir-26b-5p	ZNF134		tan	hsa-mir-335-5p	RSPO1
green	hsa-mir-26b-5p	DCUN1D2		tan	hsa-mir-335-5p	KCNT2
green	hsa-mir-26b-5p	RUVBL1		tan	hsa-mir-335-5p	ARHGEF37
green	hsa-mir-26b-5p	SYNE1		tan	hsa-mir-92a-3p	HES1
green	hsa-mir-26b-5p	JARID2		tan	hsa-mir-92a-3p	RGS5
green	hsa-mir-26b-5p	EIF2AK3		tan	hsa-mir-92a-3p	MBD2
green	hsa-mir-26b-5p	SDE2		tan	hsa-mir-92a-3p	NRXN3
green	hsa-mir-26b-5p	LPCAT1		tan	hsa-mir-92a-3p	RABGAP1
green	hsa-mir-26b-5p	MFSD12		tan	hsa-mir-92a-3p	DHRS7B
green	hsa-mir-26b-5p	DNMBP		tan	hsa-mir-26b-5p	ADARB1
green	hsa-mir-26b-5p	MIA3		tan	hsa-mir-26b-5p	C5AR1
green	hsa-mir-26b-5p	ACVR1B		tan	hsa-mir-26b-5p	KRT4
green	hsa-mir-26b-5p	DNAJA3		tan	hsa-mir-26b-5p	PTPRO
green	hsa-mir-26b-5p	BNC1		tan	hsa-mir-26b-5p	ICAM5
green	hsa-mir-27a-3p	BDNF-AS		tan	hsa-mir-26b-5p	PDE11A
green	hsa-mir-27a-3p	FNDC3A		tan	hsa-mir-124-3p	ADARB1
green	hsa-mir-27a-3p	TIGD2		tan	hsa-mir-124-3p	MAP3K8
green	hsa-mir-27a-3p	GLCCI1		tan	hsa-mir-124-3p	DAPK1
green	hsa-mir-27a-3p	ID4		tan	hsa-mir-124-3p	SNTA1
green	hsa-mir-27a-3p	LPCAT1		tan	hsa-mir-124-3p	ICAM5
green	hsa-mir-27a-3p	PGM2L1		tan	hsa-mir-124-3p	TRPC6
green	hsa-mir-27a-3p	RNF152		tan	hsa-mir-4459	NRXN3
green	hsa-mir-27a-3p	SLC6A17		tan	hsa-mir-4459	INMT
green	hsa-mir-28-5p	CRISPLD2		tan	hsa-mir-4459	C5AR2
green	hsa-mir-28-5p	TEX261		tan	hsa-mir-4459	LPIN3
green	hsa-mir-28-5p	SLC7A5		yellow	hsa-mir-16-5p	ABCF1
green	hsa-mir-28-5p	BAG1		yellow	hsa-mir-16-5p	ABL2
green	hsa-mir-28-5p	SIK1		yellow	hsa-mir-16-5p	BDNF
green	hsa-mir-29a-3p	ROBO1		yellow	hsa-mir-16-5p	BYSL
green	hsa-mir-29a-3p	ABL1		yellow	hsa-mir-16-5p	CCNE1
green	hsa-mir-29a-3p	FOXO3		yellow	hsa-mir-16-5p	CLU
green	hsa-mir-29a-3p	VEGFA		yellow	hsa-mir-16-5p	COL4A1
green	hsa-mir-29a-3p	PTP4A1		yellow	hsa-mir-16-5p	COL4A2
green	hsa-mir-29a-3p	PER1		yellow	hsa-mir-16-5p	DKC1
green	hsa-mir-29a-3p	MYC		yellow	hsa-mir-16-5p	EIF4E
green	hsa-mir-29a-3p	KLF4		yellow	hsa-mir-16-5p	FGF2
green	hsa-mir-30a-5p	B4GALT1		yellow	hsa-mir-16-5p	KIF2A
green	hsa-mir-30a-5p	ABL1		yellow	hsa-mir-16-5p	SMAD1
green	hsa-mir-30a-5p	EPB41		yellow	hsa-mir-16-5p	NOTCH2
green	hsa-mir-30a-5p	ZFAND5		yellow	hsa-mir-16-5p	PA2G4
green	hsa-mir-30a-5p	NT5C3A		yellow	hsa-mir-16-5p	PAK2
green	hsa-mir-30a-5p	CREM		yellow	hsa-mir-16-5p	PNN
green	hsa-mir-30a-5p	MYLIP		yellow	hsa-mir-16-5p	PPP2R5C
green	hsa-mir-30a-5p	KLF10		yellow	hsa-mir-16-5p	PSMD12
green	hsa-mir-30a-5p	RHOF		yellow	hsa-mir-16-5p	PTPRJ
green	hsa-mir-30a-5p	ITPRIP		yellow	hsa-mir-16-5p	PVR
green	hsa-mir-30a-5p	PTP4A1		yellow	hsa-mir-16-5p	SLC7A1
green	hsa-mir-30a-5p	LARP4		yellow	hsa-mir-16-5p	TGFBI
green	hsa-mir-30a-5p	MLLT11		yellow	hsa-mir-16-5p	TLE4
green	hsa-mir-30a-5p	PPTC7		yellow	hsa-mir-16-5p	TUBB2A
green	hsa-mir-30a-5p	MIA3		yellow	hsa-mir-16-5p	USP7
green	hsa-mir-30a-5p	TRAF3IP2		yellow	hsa-mir-16-5p	NRP1
green	hsa-mir-30a-5p	GRPEL2		yellow	hsa-mir-16-5p	GPRC5A
green	hsa-mir-30a-5p	RND3		yellow	hsa-mir-16-5p	DDX21
green	hsa-mir-30a-5p	RPP14		yellow	hsa-mir-16-5p	TBRG4
green	hsa-mir-30a-5p	LPCAT1		yellow	hsa-mir-16-5p	POLR1C
green	hsa-mir-30a-5p	SLC7A5		yellow	hsa-mir-16-5p	UBE3C
green	hsa-mir-30a-5p	JOSD1		yellow	hsa-mir-16-5p	BMS1
green	hsa-mir-30a-5p	SAMD9		yellow	hsa-mir-16-5p	PSME3
green	hsa-mir-30a-3p	MYC		yellow	hsa-mir-16-5p	TUBB3
green	hsa-mir-30a-3p	ZNF134		yellow	hsa-mir-16-5p	IVNS1ABP
green	hsa-mir-31-5p	CCNT1		yellow	hsa-mir-16-5p	WDR3
green	hsa-mir-31-5p	PHLDA1		yellow	hsa-mir-16-5p	RNPS1
green	hsa-mir-31-5p	FOXO3		yellow	hsa-mir-16-5p	STIP1
green	hsa-mir-31-5p	MXRA7		yellow	hsa-mir-16-5p	METAP2
green	hsa-mir-31-5p	KLF13		yellow	hsa-mir-16-5p	MLXIP
green	hsa-mir-31-5p	NUMB		yellow	hsa-mir-16-5p	WDR43
green	hsa-mir-31-5p	JARID2		yellow	hsa-mir-16-5p	RCOR1
green	hsa-mir-31-5p	NUDT3		yellow	hsa-mir-16-5p	GANAB
green	hsa-mir-32-5p	NR3C1		yellow	hsa-mir-16-5p	RRP12
green	hsa-mir-32-5p	USP45		yellow	hsa-mir-16-5p	POFUT1
green	hsa-mir-32-5p	MIA3		yellow	hsa-mir-16-5p	GTPBP4
green	hsa-mir-32-5p	PMEPA1		yellow	hsa-mir-16-5p	NOL11
green	hsa-mir-32-5p	MYLIP		yellow	hsa-mir-16-5p	GEMIN5
green	hsa-mir-32-5p	ABCF2		yellow	hsa-mir-16-5p	TMEM87A
green	hsa-mir-32-5p	ATXN1		yellow	hsa-mir-16-5p	OSBPL3
green	hsa-mir-32-5p	BMP8A		yellow	hsa-mir-16-5p	DNTTIP2
green	hsa-mir-32-5p	JOSD1		yellow	hsa-mir-16-5p	GEMIN4
green	hsa-mir-32-5p	PRRG4		yellow	hsa-mir-16-5p	RRP15
green	hsa-mir-32-5p	ZNF134		yellow	hsa-mir-16-5p	NIN
green	hsa-mir-32-5p	KLF4		yellow	hsa-mir-16-5p	GPATCH4
green	hsa-mir-32-5p	ZFC3H1		yellow	hsa-mir-16-5p	NSUN2
green	hsa-mir-32-5p	GFPT2		yellow	hsa-mir-16-5p	PAK1IP1
green	hsa-mir-32-5p	SIK1		yellow	hsa-mir-16-5p	AGPAT5
green	hsa-mir-32-5p	PDZD8		yellow	hsa-mir-16-5p	LIN7C
green	hsa-mir-32-5p	ZNRF3		yellow	hsa-mir-16-5p	LSG1
green	hsa-mir-32-5p	SLC39A6		yellow	hsa-mir-16-5p	LYAR
green	hsa-mir-32-5p	OTUD3		yellow	hsa-mir-16-5p	LUC7L
green	hsa-mir-32-5p	TEX2		yellow	hsa-mir-16-5p	TSR1
green	hsa-mir-33a-5p	ZNF347		yellow	hsa-mir-16-5p	PPAN
green	hsa-mir-33a-5p	FER		yellow	hsa-mir-16-5p	USP31
green	hsa-mir-33a-5p	GLCCI1		yellow	hsa-mir-16-5p	ZBTB2
green	hsa-mir-33a-5p	PDE8A		yellow	hsa-mir-16-5p	DHX37
green	hsa-mir-33a-5p	MYC		yellow	hsa-mir-16-5p	SRPRB
green	hsa-mir-33a-5p	SLC7A5		yellow	hsa-mir-16-5p	NOC3L
green	hsa-mir-33a-5p	CMIP		yellow	hsa-mir-16-5p	TMEM168
green	hsa-mir-33a-5p	GTF2H3		yellow	hsa-mir-16-5p	IPPK
green	hsa-mir-92a-3p	TPRN		yellow	hsa-mir-16-5p	DDX31
green	hsa-mir-92a-3p	ABCF2		yellow	hsa-mir-16-5p	KLC2
green	hsa-mir-92a-3p	ZNRF3		yellow	hsa-mir-16-5p	RAPH1
green	hsa-mir-92a-3p	PMEPA1		yellow	hsa-mir-16-5p	COA7
green	hsa-mir-92a-3p	ATXN1		yellow	hsa-mir-16-5p	NOC4L
green	hsa-mir-92a-3p	KANSL2		yellow	hsa-mir-16-5p	YRDC
green	hsa-mir-92a-3p	DNAJA3		yellow	hsa-mir-16-5p	IPO4
green	hsa-mir-92a-3p	MIA3		yellow	hsa-mir-16-5p	PRR3
green	hsa-mir-92a-3p	SIK1		yellow	hsa-mir-16-5p	GRWD1
green	hsa-mir-92a-3p	DLX6		yellow	hsa-mir-16-5p	UTP15
green	hsa-mir-92a-3p	MYLIP		yellow	hsa-mir-16-5p	RRP36
green	hsa-mir-92a-3p	PDZD8		yellow	hsa-mir-16-5p	TMEM41A
green	hsa-mir-92a-3p	OTUD3		yellow	hsa-mir-16-5p	PDIK1L
green	hsa-mir-92a-3p	JOSD1		yellow	hsa-mir-16-5p	CAMSAP1
green	hsa-mir-92a-3p	FKBP4		yellow	hsa-mir-16-5p	QSOX2
green	hsa-mir-92a-3p	KLF4		yellow	hsa-mir-16-5p	VMA21
green	hsa-mir-92a-3p	ZFC3H1		yellow	hsa-mir-16-5p	NHLRC3
green	hsa-mir-92a-3p	BRD2		yellow	hsa-mir-16-5p	POM121C
green	hsa-mir-92a-3p	MYC		yellow	hsa-mir-124-3p	BDNF
green	hsa-mir-92a-3p	RABGGTB		yellow	hsa-mir-124-3p	COL4A1
green	hsa-mir-92a-3p	SLC39A6		yellow	hsa-mir-124-3p	COL8A2
green	hsa-mir-92a-3p	SURF6		yellow	hsa-mir-124-3p	CPM
green	hsa-mir-92a-3p	AGO4		yellow	hsa-mir-124-3p	DKC1
green	hsa-mir-92a-3p	TANC2		yellow	hsa-mir-124-3p	EIF4E
green	hsa-mir-92a-3p	RANBP2		yellow	hsa-mir-124-3p	F3
green	hsa-mir-92a-3p	BMP8A		yellow	hsa-mir-124-3p	FLG
green	hsa-mir-92a-3p	GFPT2		yellow	hsa-mir-124-3p	KCNK2
green	hsa-mir-92a-3p	SLC3A2		yellow	hsa-mir-124-3p	LAMA4
green	hsa-mir-92a-3p	PRRG4		yellow	hsa-mir-124-3p	MDK
green	hsa-mir-92a-3p	RRP9		yellow	hsa-mir-124-3p	MAP3K4
green	hsa-mir-92a-3p	EPHA4		yellow	hsa-mir-124-3p	MFAP4
green	hsa-mir-92a-3p	ZNF134		yellow	hsa-mir-124-3p	NEDD4
green	hsa-mir-93-5p	UBE2O		yellow	hsa-mir-124-3p	NFIX
green	hsa-mir-93-5p	STAC2		yellow	hsa-mir-124-3p	ORC1
green	hsa-mir-93-5p	ATXN1		yellow	hsa-mir-124-3p	PPARA
green	hsa-mir-93-5p	PPP1R12B		yellow	hsa-mir-124-3p	PRPS1
green	hsa-mir-93-5p	NUDT3		yellow	hsa-mir-124-3p	PTPRJ
green	hsa-mir-93-5p	SIK1		yellow	hsa-mir-124-3p	SDC4
green	hsa-mir-93-5p	TRAF3IP2		yellow	hsa-mir-124-3p	SECTM1
green	hsa-mir-93-5p	CRISPLD2		yellow	hsa-mir-124-3p	SGK1
green	hsa-mir-93-5p	FOXO3		yellow	hsa-mir-124-3p	SLC7A1
green	hsa-mir-93-5p	TCF4		yellow	hsa-mir-124-3p	SNRPF
green	hsa-mir-93-5p	UBOX5		yellow	hsa-mir-124-3p	ZNF131
green	hsa-mir-93-5p	GOLGA2		yellow	hsa-mir-124-3p	STC2
green	hsa-mir-93-5p	RND3		yellow	hsa-mir-124-3p	EIF3B
green	hsa-mir-93-5p	TCF7L2		yellow	hsa-mir-124-3p	GALNT4
green	hsa-mir-93-5p	KLF10		yellow	hsa-mir-124-3p	SNAP23
green	hsa-mir-93-5p	BRI3BP		yellow	hsa-mir-124-3p	NRP1
green	hsa-mir-93-5p	VEGFA		yellow	hsa-mir-124-3p	SPHK1
green	hsa-mir-93-5p	FEM1C		yellow	hsa-mir-124-3p	B4GALT5
green	hsa-mir-93-5p	GRPEL2		yellow	hsa-mir-124-3p	VPS4B
green	hsa-mir-93-5p	NR4A1		yellow	hsa-mir-124-3p	RIN1
green	hsa-mir-93-5p	NOB1		yellow	hsa-mir-124-3p	TOM1L1
green	hsa-mir-93-5p	PGM2L1		yellow	hsa-mir-124-3p	PSME3
green	hsa-mir-93-5p	N4BP2L2		yellow	hsa-mir-124-3p	METAP2
green	hsa-mir-93-5p	CCDC47		yellow	hsa-mir-124-3p	CHSY1
green	hsa-mir-93-5p	PRRG4		yellow	hsa-mir-124-3p	SAMD4A
green	hsa-mir-93-5p	MFSD2A		yellow	hsa-mir-124-3p	ZHX3
green	hsa-mir-93-5p	EPHA4		yellow	hsa-mir-124-3p	SWAP70
green	hsa-mir-93-5p	MAP7		yellow	hsa-mir-124-3p	BICD2
green	hsa-mir-93-5p	TMX3		yellow	hsa-mir-124-3p	PES1
green	hsa-mir-93-5p	UPF1		yellow	hsa-mir-124-3p	POFUT1
green	hsa-mir-93-5p	BZW1		yellow	hsa-mir-124-3p	LRP10
green	hsa-mir-93-5p	NR3C1		yellow	hsa-mir-124-3p	NUPR1
green	hsa-mir-93-5p	PTP4A1		yellow	hsa-mir-124-3p	RNF141
green	hsa-mir-93-5p	SOWAHC		yellow	hsa-mir-124-3p	RRP15
green	hsa-mir-93-5p	ZNRF3		yellow	hsa-mir-124-3p	NIP7
green	hsa-mir-93-5p	FHDC1		yellow	hsa-mir-124-3p	UGT1A10
green	hsa-mir-93-5p	PPTC7		yellow	hsa-mir-124-3p	GPATCH4
green	hsa-mir-93-5p	ACVR1B		yellow	hsa-mir-124-3p	TMEM104
green	hsa-mir-93-5p	ZNF347		yellow	hsa-mir-124-3p	NSUN2
green	hsa-mir-93-5p	MYC		yellow	hsa-mir-124-3p	LIN7C
green	hsa-mir-93-5p	GABPB1		yellow	hsa-mir-124-3p	PPAN
green	hsa-mir-93-5p	SGTB		yellow	hsa-mir-124-3p	SLC2A4RG
green	hsa-mir-93-5p	MYLIP		yellow	hsa-mir-124-3p	DHX33
green	hsa-mir-93-5p	ATP1B3		yellow	hsa-mir-124-3p	ZBTB2
green	hsa-mir-93-5p	GNA12		yellow	hsa-mir-124-3p	BEND3
green	hsa-mir-93-5p	SMIM13		yellow	hsa-mir-124-3p	LRRC4
green	hsa-mir-93-5p	ELAVL2		yellow	hsa-mir-124-3p	TMBIM1
green	hsa-mir-93-5p	GTF2H3		yellow	hsa-mir-124-3p	NOC3L
green	hsa-mir-96-5p	MBD4		yellow	hsa-mir-124-3p	KRI1
green	hsa-mir-96-5p	ATXN1		yellow	hsa-mir-124-3p	CCDC86
green	hsa-mir-96-5p	CSNK1D		yellow	hsa-mir-124-3p	CCDC68
green	hsa-mir-96-5p	RGS2		yellow	hsa-mir-124-3p	PUS1
green	hsa-mir-96-5p	FOXO3		yellow	hsa-mir-124-3p	WNT5B
green	hsa-mir-98-5p	ZNF28		yellow	hsa-mir-124-3p	LRRC8C
green	hsa-mir-98-5p	USP36		yellow	hsa-mir-124-3p	USP38
green	hsa-mir-98-5p	MYC		yellow	hsa-mir-124-3p	MYPN
green	hsa-mir-98-5p	PDZD8		yellow	hsa-mir-124-3p	TMEM41A
green	hsa-mir-98-5p	GNA12		yellow	hsa-mir-124-3p	LRRC15
green	hsa-mir-98-5p	FNDC3A		yellow	hsa-mir-124-3p	AFAP1L1
green	hsa-mir-98-5p	KLF13		yellow	hsa-mir-124-3p	SAMD11
green	hsa-mir-98-5p	RABGGTB		yellow	hsa-mir-124-3p	RILPL2
green	hsa-mir-98-5p	PGM2L1		yellow	hsa-mir-124-3p	FAM171A1
green	hsa-mir-98-5p	BRI3BP		yellow	hsa-mir-124-3p	RBM24
green	hsa-mir-98-5p	SLC19A2		yellow	hsa-mir-124-3p	EPGN
green	hsa-mir-98-5p	CDK17		yellow	hsa-mir-124-3p	NUDT19
green	hsa-mir-98-5p	RND3		yellow	hsa-mir-124-3p	CTXN1
green	hsa-mir-98-5p	GABPB1		yellow	hsa-mir-124-3p	POC1B-GALNT4
green	hsa-mir-98-5p	GALNT2		yellow	hsa-mir-26b-5p	ABCF1
green	hsa-mir-98-5p	MARS2		yellow	hsa-mir-26b-5p	ATP2B1
green	hsa-mir-98-5p	SIGMAR1		yellow	hsa-mir-26b-5p	CCNE1
green	hsa-mir-98-5p	GRPEL2		yellow	hsa-mir-26b-5p	COL4A2
green	hsa-mir-98-5p	KLF10		yellow	hsa-mir-26b-5p	CPM
green	hsa-mir-98-5p	BZW1		yellow	hsa-mir-26b-5p	F3
green	hsa-mir-98-5p	CHD4		yellow	hsa-mir-26b-5p	FMO3
green	hsa-mir-98-5p	EPHA4		yellow	hsa-mir-26b-5p	GJA5
green	hsa-mir-98-5p	TRAF3IP2		yellow	hsa-mir-26b-5p	GPR39
green	hsa-mir-98-5p	ZFAND5		yellow	hsa-mir-26b-5p	CFI
green	hsa-mir-98-5p	ZBTB24		yellow	hsa-mir-26b-5p	ING2
green	hsa-mir-98-5p	EIF4A3		yellow	hsa-mir-26b-5p	INPP5A
green	hsa-mir-99a-5p	DNAJA3		yellow	hsa-mir-26b-5p	LETM1
green	hsa-mir-100-5p	PTP4A1		yellow	hsa-mir-26b-5p	LOXL2
green	hsa-mir-100-5p	ID1		yellow	hsa-mir-26b-5p	LSAMP
green	hsa-mir-100-5p	RIOK2		yellow	hsa-mir-26b-5p	SMAD1
green	hsa-mir-100-5p	SGTB		yellow	hsa-mir-26b-5p	MXI1
green	hsa-mir-100-5p	ATP1B3		yellow	hsa-mir-26b-5p	NCBP1
green	hsa-mir-101-3p	ELAVL2		yellow	hsa-mir-26b-5p	NOP2
green	hsa-mir-101-3p	SLC39A6		yellow	hsa-mir-26b-5p	PFKP
green	hsa-mir-101-3p	ATXN1		yellow	hsa-mir-26b-5p	PLOD2
green	hsa-mir-101-3p	PRKAB1		yellow	hsa-mir-26b-5p	PMAIP1
green	hsa-mir-101-3p	RIOK2		yellow	hsa-mir-26b-5p	POLR2H
green	hsa-mir-101-3p	GFPT2		yellow	hsa-mir-26b-5p	PPAT
green	hsa-mir-101-3p	AGO4		yellow	hsa-mir-26b-5p	PTPN1
green	hsa-mir-101-3p	AMMECR1L		yellow	hsa-mir-26b-5p	PTPRJ
green	hsa-mir-101-3p	NT5C3A		yellow	hsa-mir-26b-5p	SLC7A1
green	hsa-mir-101-3p	RNF152		yellow	hsa-mir-26b-5p	SNRPD1
green	hsa-mir-101-3p	USP36		yellow	hsa-mir-26b-5p	TGFBI
green	hsa-mir-101-3p	VEGFA		yellow	hsa-mir-26b-5p	TLE4
green	hsa-mir-101-3p	BZW1		yellow	hsa-mir-26b-5p	TOP1
green	hsa-mir-101-3p	B3GALNT2		yellow	hsa-mir-26b-5p	UBE2E1
green	hsa-mir-101-3p	FNDC3A		yellow	hsa-mir-26b-5p	SLBP
green	hsa-mir-101-3p	SNRNP35		yellow	hsa-mir-26b-5p	SLC10A3
green	hsa-mir-29b-3p	HDAC4		yellow	hsa-mir-26b-5p	EED
green	hsa-mir-29b-3p	MYC		yellow	hsa-mir-26b-5p	TNFRSF11A
green	hsa-mir-29b-3p	PER1		yellow	hsa-mir-26b-5p	GPRC5A
green	hsa-mir-29b-3p	VEGFA		yellow	hsa-mir-26b-5p	UBE3C
green	hsa-mir-29b-3p	PTP4A1		yellow	hsa-mir-26b-5p	URB2
green	hsa-mir-103a-3p	NUMB		yellow	hsa-mir-26b-5p	SCO2
green	hsa-mir-103a-3p	FEM1C		yellow	hsa-mir-26b-5p	HDAC5
green	hsa-mir-103a-3p	ZNRF3		yellow	hsa-mir-26b-5p	MYBBP1A
green	hsa-mir-103a-3p	GCC1		yellow	hsa-mir-26b-5p	IVNS1ABP
green	hsa-mir-103a-3p	CDC42SE2		yellow	hsa-mir-26b-5p	TRAFD1
green	hsa-mir-103a-3p	SLC6A9		yellow	hsa-mir-26b-5p	METAP2
green	hsa-mir-103a-3p	JOSD1		yellow	hsa-mir-26b-5p	MLXIP
green	hsa-mir-103a-3p	KLF4		yellow	hsa-mir-26b-5p	RCOR1
green	hsa-mir-103a-3p	PDE4D		yellow	hsa-mir-26b-5p	PMPCA
green	hsa-mir-103a-3p	PER1		yellow	hsa-mir-26b-5p	RRS1
green	hsa-mir-103a-3p	CDK17		yellow	hsa-mir-26b-5p	PIP5K1C
green	hsa-mir-103a-3p	STAMBPL1		yellow	hsa-mir-26b-5p	GTPBP4
green	hsa-mir-103a-3p	ABCF2		yellow	hsa-mir-26b-5p	GNL3
green	hsa-mir-103a-3p	ERN1		yellow	hsa-mir-26b-5p	RRP15
green	hsa-mir-103a-3p	GPCPD1		yellow	hsa-mir-26b-5p	HSD17B11
green	hsa-mir-103a-3p	CCNT1		yellow	hsa-mir-26b-5p	CPA4
green	hsa-mir-103a-3p	CCT3		yellow	hsa-mir-26b-5p	NIP7
green	hsa-mir-103a-3p	SOWAHC		yellow	hsa-mir-26b-5p	INPP5K
green	hsa-mir-103a-3p	PDZD8		yellow	hsa-mir-26b-5p	TMEM19
green	hsa-mir-103a-3p	SIPA1L2		yellow	hsa-mir-26b-5p	AGPAT5
green	hsa-mir-103a-3p	MT1E		yellow	hsa-mir-26b-5p	LUC7L
green	hsa-mir-105-5p	CRISPLD2		yellow	hsa-mir-26b-5p	SLC2A4RG
green	hsa-mir-105-5p	BRI3BP		yellow	hsa-mir-26b-5p	UGGT1
green	hsa-mir-106a-5p	SMIM13		yellow	hsa-mir-26b-5p	HIVEP3
green	hsa-mir-106a-5p	CCDC47		yellow	hsa-mir-26b-5p	NOC3L
green	hsa-mir-106a-5p	SIK1		yellow	hsa-mir-26b-5p	GREM2
green	hsa-mir-106a-5p	GTF2H3		yellow	hsa-mir-26b-5p	TMEM168
green	hsa-mir-106a-5p	RND3		yellow	hsa-mir-26b-5p	RSRC2
green	hsa-mir-106a-5p	ATP1B3		yellow	hsa-mir-26b-5p	AKIRIN1
green	hsa-mir-106a-5p	FHDC1		yellow	hsa-mir-26b-5p	TTI2
green	hsa-mir-106a-5p	GOLGA2		yellow	hsa-mir-26b-5p	COLEC12
green	hsa-mir-106a-5p	VEGFA		yellow	hsa-mir-26b-5p	FAM107B
green	hsa-mir-106a-5p	CRISPLD2		yellow	hsa-mir-26b-5p	GRWD1
green	hsa-mir-106a-5p	MYLIP		yellow	hsa-mir-26b-5p	RRP36
green	hsa-mir-106a-5p	PRRG4		yellow	hsa-mir-26b-5p	ZNF551
green	hsa-mir-106a-5p	MAP7		yellow	hsa-mir-26b-5p	DCBLD2
green	hsa-mir-106a-5p	FEM1C		yellow	hsa-mir-26b-5p	SLC38A6
green	hsa-mir-106a-5p	BZW1		yellow	hsa-mir-26b-5p	ZNF584
green	hsa-mir-106a-5p	ZNF347		yellow	hsa-mir-26b-5p	STON1-GTF2A1L
green	hsa-mir-106a-5p	TCF7L2		yellow	hsa-mir-26b-5p	NUDT19
green	hsa-mir-106a-5p	PTP4A1		yellow	hsa-let-7b-5p	ABCF1
green	hsa-mir-106a-5p	NR3C1		yellow	hsa-let-7b-5p	AMD1
green	hsa-mir-106a-5p	ACVR1B		yellow	hsa-let-7b-5p	CBFB
green	hsa-mir-106a-5p	STAC2		yellow	hsa-let-7b-5p	DDX10
green	hsa-mir-106a-5p	KLF10		yellow	hsa-let-7b-5p	ENG
green	hsa-mir-106a-5p	ATXN1		yellow	hsa-let-7b-5p	GPI
green	hsa-mir-106a-5p	ELAVL2		yellow	hsa-let-7b-5p	GSPT1
green	hsa-mir-106a-5p	EPHA4		yellow	hsa-let-7b-5p	KIF2A
green	hsa-mir-106a-5p	N4BP2L2		yellow	hsa-let-7b-5p	NEDD4
green	hsa-mir-106a-5p	BRI3BP		yellow	hsa-let-7b-5p	PA2G4
green	hsa-mir-106a-5p	GABPB1		yellow	hsa-let-7b-5p	PAFAH1B3
green	hsa-mir-106a-5p	NUDT3		yellow	hsa-let-7b-5p	PMAIP1
green	hsa-mir-106a-5p	TRAF3IP2		yellow	hsa-let-7b-5p	POLR2D
green	hsa-mir-106a-5p	UBOX5		yellow	hsa-let-7b-5p	POLR2H
green	hsa-mir-106a-5p	MFSD2A		yellow	hsa-let-7b-5p	PRKD1
green	hsa-mir-106a-5p	SGTB		yellow	hsa-let-7b-5p	MAP2K2
green	hsa-mir-107	MT1E		yellow	hsa-let-7b-5p	PRPS1
green	hsa-mir-107	CDC42SE2		yellow	hsa-let-7b-5p	PTGFRN
green	hsa-mir-107	JOSD1		yellow	hsa-let-7b-5p	PVR
green	hsa-mir-107	SOWAHC		yellow	hsa-let-7b-5p	SLC20A1
green	hsa-mir-107	CCNT1		yellow	hsa-let-7b-5p	STAT2
green	hsa-mir-107	ABCF2		yellow	hsa-let-7b-5p	TUBB2A
green	hsa-mir-107	ERN1		yellow	hsa-let-7b-5p	UCK2
green	hsa-mir-107	PER1		yellow	hsa-let-7b-5p	ZNF200
green	hsa-mir-107	PDZD8		yellow	hsa-let-7b-5p	SLC10A3
green	hsa-mir-107	KLF4		yellow	hsa-let-7b-5p	SNAP23
green	hsa-mir-107	NUMB		yellow	hsa-let-7b-5p	DDX18
green	hsa-mir-107	GCC1		yellow	hsa-let-7b-5p	DDX21
green	hsa-mir-107	VEGFA		yellow	hsa-let-7b-5p	NOLC1
green	hsa-mir-107	GPCPD1		yellow	hsa-let-7b-5p	TBRG4
green	hsa-mir-192-5p	ID4		yellow	hsa-let-7b-5p	CLCA2
green	hsa-mir-192-5p	SLC25A30		yellow	hsa-let-7b-5p	PSME3
green	hsa-mir-192-5p	ENC1		yellow	hsa-let-7b-5p	CALCOCO2
green	hsa-mir-192-5p	SOWAHC		yellow	hsa-let-7b-5p	LRRC41
green	hsa-mir-192-5p	STAMBPL1		yellow	hsa-let-7b-5p	DDX17
green	hsa-mir-192-5p	GLCCI1		yellow	hsa-let-7b-5p	CTCF
green	hsa-mir-192-5p	ZNF263		yellow	hsa-let-7b-5p	WDR3
green	hsa-mir-192-5p	USP45		yellow	hsa-let-7b-5p	STIP1
green	hsa-mir-192-5p	NOB1		yellow	hsa-let-7b-5p	PDCD11
green	hsa-mir-192-5p	FHDC1		yellow	hsa-let-7b-5p	RRP1B
green	hsa-mir-192-5p	DCUN1D5		yellow	hsa-let-7b-5p	PMPCA
green	hsa-mir-192-5p	OTUD3		yellow	hsa-let-7b-5p	POLR1A
green	hsa-mir-192-5p	FAM222A		yellow	hsa-let-7b-5p	GEMIN5
green	hsa-mir-192-5p	PRRG4		yellow	hsa-let-7b-5p	BZW2
green	hsa-mir-192-5p	GABPB1		yellow	hsa-let-7b-5p	TRNT1
green	hsa-mir-192-5p	ZNRF3		yellow	hsa-let-7b-5p	CPA4
green	hsa-mir-192-5p	EIF2AK3		yellow	hsa-let-7b-5p	MIOS
green	hsa-mir-192-5p	CTH		yellow	hsa-let-7b-5p	WDR55
green	hsa-mir-192-5p	MT1X		yellow	hsa-let-7b-5p	GPATCH4
green	hsa-mir-192-5p	KLF10		yellow	hsa-let-7b-5p	NSUN2
green	hsa-mir-192-5p	ST3GAL6		yellow	hsa-let-7b-5p	LSG1
green	hsa-mir-192-5p	GCH1		yellow	hsa-let-7b-5p	BCAS4
green	hsa-mir-192-5p	NUDT3		yellow	hsa-let-7b-5p	TENM3
green	hsa-mir-192-5p	MTERF3		yellow	hsa-let-7b-5p	DHX33
green	hsa-mir-192-5p	ID1		yellow	hsa-let-7b-5p	PITHD1
green	hsa-mir-192-5p	SLC19A2		yellow	hsa-let-7b-5p	NHSL1
green	hsa-mir-192-5p	CCDC47		yellow	hsa-let-7b-5p	LRRC47
green	hsa-mir-192-5p	PITPNC1		yellow	hsa-let-7b-5p	XPO5
green	hsa-mir-192-5p	DUSP16		yellow	hsa-let-7b-5p	NOM1
green	hsa-mir-196a-5p	ZBTB24		yellow	hsa-let-7b-5p	NOL6
green	hsa-mir-196a-5p	CCDC47		yellow	hsa-let-7b-5p	IPO4
green	hsa-mir-196a-5p	MARS2		yellow	hsa-let-7b-5p	PUS1
green	hsa-mir-196a-5p	GRPEL2		yellow	hsa-let-7b-5p	COLEC12
green	hsa-mir-196a-5p	NR4A1		yellow	hsa-let-7b-5p	C6orf62
green	hsa-mir-196a-5p	MYC		yellow	hsa-let-7b-5p	UTP15
green	hsa-mir-196a-5p	RPUSD2		yellow	hsa-let-7b-5p	POLR1B
green	hsa-mir-196a-5p	MBD4		yellow	hsa-let-7b-5p	USP38
green	hsa-mir-197-3p	FOXO3		yellow	hsa-let-7b-5p	TIMM50
green	hsa-mir-197-3p	GTF2H3		yellow	hsa-let-7b-5p	TOE1
green	hsa-mir-197-3p	CRISPLD2		yellow	hsa-let-7b-5p	KCTD12
green	hsa-mir-197-3p	CHD4		yellow	hsa-let-7b-5p	TMEM201
green	hsa-mir-197-3p	JARID2		yellow	hsa-let-7b-5p	ZNF584
green	hsa-mir-197-3p	NUDT3		yellow	hsa-let-7b-5p	NHLRC3
green	hsa-mir-197-3p	KLF10		yellow	hsa-let-7b-5p	NUDT19
green	hsa-mir-197-3p	FKBP4		yellow	hsa-let-7b-5p	POM121C
green	hsa-mir-197-3p	RUVBL1		yellow	hsa-mir-92a-3p	ABL2
green	hsa-mir-197-3p	PHF20		yellow	hsa-mir-92a-3p	AMD1
green	hsa-mir-197-3p	ACVR1B		yellow	hsa-mir-92a-3p	CBFB
green	hsa-mir-198	CCNT1		yellow	hsa-mir-92a-3p	CCNE1
green	hsa-mir-198	NCS1		yellow	hsa-mir-92a-3p	CHN1
green	hsa-mir-199a-5p	ACVR1B		yellow	hsa-mir-92a-3p	COL4A1
green	hsa-mir-199a-5p	ZNF468		yellow	hsa-mir-92a-3p	COL4A2
green	hsa-mir-199a-5p	ZNF195		yellow	hsa-mir-92a-3p	DUSP5
green	hsa-mir-199a-5p	ERN1		yellow	hsa-mir-92a-3p	FGF2
green	hsa-mir-199a-5p	SNRNP48		yellow	hsa-mir-92a-3p	LETM1
green	hsa-mir-199a-5p	CSGALNACT1		yellow	hsa-mir-92a-3p	MAP3K4
green	hsa-mir-199a-5p	VEGFA		yellow	hsa-mir-92a-3p	NKX3-1
green	hsa-mir-199a-5p	PDE4D		yellow	hsa-mir-92a-3p	NOTCH2
green	hsa-mir-199a-3p	CDK17		yellow	hsa-mir-92a-3p	PA2G4
green	hsa-mir-199a-3p	GFPT2		yellow	hsa-mir-92a-3p	PRPS1
green	hsa-mir-199a-3p	VEGFA		yellow	hsa-mir-92a-3p	PTGFRN
green	hsa-mir-199a-3p	CCDC59		yellow	hsa-mir-92a-3p	PTPRJ
green	hsa-mir-208a-3p	NRIP1		yellow	hsa-mir-92a-3p	PWP2
green	hsa-mir-129-5p	SYAP1		yellow	hsa-mir-92a-3p	RBL2
green	hsa-mir-129-5p	IMPA2		yellow	hsa-mir-92a-3p	RNF4
green	hsa-mir-129-5p	GLCCI1		yellow	hsa-mir-92a-3p	SLC7A1
green	hsa-mir-129-5p	AGO4		yellow	hsa-mir-92a-3p	SLC20A1
green	hsa-mir-129-5p	TTC39B		yellow	hsa-mir-92a-3p	SNRPD1
green	hsa-mir-129-5p	PDE3A		yellow	hsa-mir-92a-3p	STAT2
green	hsa-mir-129-5p	NUDT3		yellow	hsa-mir-92a-3p	UCK2
green	hsa-mir-129-5p	HOMER1		yellow	hsa-mir-92a-3p	ARID1A
green	hsa-mir-129-5p	ZNF462		yellow	hsa-mir-92a-3p	EIF3B
green	hsa-mir-129-5p	TRABD2A		yellow	hsa-mir-92a-3p	PER2
green	hsa-mir-129-5p	BRI3BP		yellow	hsa-mir-92a-3p	VPS4B
green	hsa-mir-129-5p	FNDC3A		yellow	hsa-mir-92a-3p	URB2
green	hsa-mir-129-5p	ADAMTS4		yellow	hsa-mir-92a-3p	TANK
green	hsa-mir-129-5p	TMEM120B		yellow	hsa-mir-92a-3p	TOM1L1
green	hsa-mir-129-5p	ASB8		yellow	hsa-mir-92a-3p	PSME3
green	hsa-mir-148a-3p	JARID2		yellow	hsa-mir-92a-3p	TUBB3
green	hsa-mir-148a-3p	DCUN1D3		yellow	hsa-mir-92a-3p	MYBBP1A
green	hsa-mir-148a-3p	MYC		yellow	hsa-mir-92a-3p	DDX17
green	hsa-mir-148a-3p	SIK1		yellow	hsa-mir-92a-3p	PITRM1
green	hsa-mir-148a-3p	ARRDC3		yellow	hsa-mir-92a-3p	RNPS1
green	hsa-mir-30c-5p	EIF2A		yellow	hsa-mir-92a-3p	GANAB
green	hsa-mir-30c-5p	PTP4A1		yellow	hsa-mir-92a-3p	KLHL18
green	hsa-mir-30c-5p	CREM		yellow	hsa-mir-92a-3p	BICD2
green	hsa-mir-30c-5p	MIA3		yellow	hsa-mir-92a-3p	PIP5K1C
green	hsa-mir-30c-5p	MYC		yellow	hsa-mir-92a-3p	NOC2L
green	hsa-mir-30c-5p	GZF1		yellow	hsa-mir-92a-3p	NT5DC3
green	hsa-mir-30c-5p	KLF10		yellow	hsa-mir-92a-3p	KCTD5
green	hsa-mir-30c-5p	TMEM120B		yellow	hsa-mir-92a-3p	DDX56
green	hsa-mir-30c-5p	B4GALT1		yellow	hsa-mir-92a-3p	RRN3
green	hsa-mir-30c-5p	FOXO3		yellow	hsa-mir-92a-3p	AGPAT5
green	hsa-mir-30c-5p	SDE2		yellow	hsa-mir-92a-3p	TSR1
green	hsa-mir-30c-5p	PPTC7		yellow	hsa-mir-92a-3p	PPAN
green	hsa-mir-30c-5p	LPCAT1		yellow	hsa-mir-92a-3p	PNO1
green	hsa-mir-30c-5p	HDAC4		yellow	hsa-mir-92a-3p	NHSL1
green	hsa-mir-30c-5p	ZFAND5		yellow	hsa-mir-92a-3p	USP31
green	hsa-mir-30c-5p	JOSD1		yellow	hsa-mir-92a-3p	SRPRB
green	hsa-mir-30c-5p	MYLIP		yellow	hsa-mir-92a-3p	MOAP1
green	hsa-mir-30c-5p	EPB41		yellow	hsa-mir-92a-3p	KLC2
green	hsa-mir-30c-5p	SLC7A5		yellow	hsa-mir-92a-3p	GNPNAT1
green	hsa-mir-30d-5p	EPB41		yellow	hsa-mir-92a-3p	COA7
green	hsa-mir-30d-5p	KLF10		yellow	hsa-mir-92a-3p	CCDC86
green	hsa-mir-30d-5p	JOSD1		yellow	hsa-mir-92a-3p	IPO4
green	hsa-mir-30d-5p	PTP4A1		yellow	hsa-mir-92a-3p	PEAK1
green	hsa-mir-30d-5p	MYLIP		yellow	hsa-mir-92a-3p	C6orf62
green	hsa-mir-30d-5p	PPTC7		yellow	hsa-mir-92a-3p	RIOK1
green	hsa-mir-30d-5p	MIA3		yellow	hsa-mir-92a-3p	ZNF551
green	hsa-mir-30d-5p	SLC7A5		yellow	hsa-mir-92a-3p	TMEM41A
green	hsa-mir-30d-5p	B4GALT1		yellow	hsa-mir-92a-3p	PDIK1L
green	hsa-mir-30d-5p	CREM		yellow	hsa-mir-92a-3p	TTL
green	hsa-mir-30d-5p	ZFAND5		yellow	hsa-mir-92a-3p	QSOX2
green	hsa-mir-30d-5p	MYC		yellow	hsa-mir-92a-3p	FBXO45
green	hsa-mir-30d-5p	LPCAT1		yellow	hsa-mir-92a-3p	VMA21
green	hsa-mir-139-5p	KLF10
green	hsa-mir-139-5p	PDE4D
green	hsa-mir-139-5p	SLC39A6
green	hsa-mir-139-5p	B3GALNT2
green	hsa-mir-139-5p	UHMK1
green	hsa-mir-139-5p	PDZD8
green	hsa-mir-147a	SIGMAR1
green	hsa-mir-147a	ZNF28
green	hsa-mir-147a	VEGFA
green	hsa-mir-7-5p	SLC6A9
green	hsa-mir-7-5p	ATXN1
green	hsa-mir-7-5p	MOCS3
green	hsa-mir-7-5p	KLF4
green	hsa-mir-7-5p	SURF6
green	hsa-mir-7-5p	ACVR1B
green	hsa-mir-7-5p	ATP1B3
green	hsa-mir-7-5p	SOCS2
green	hsa-mir-7-5p	CASP9
green	hsa-mir-7-5p	ZNF557
green	hsa-mir-7-5p	SIGMAR1
green	hsa-mir-7-5p	MYC
green	hsa-mir-7-5p	TEX261
green	hsa-mir-7-5p	SLC7A5
green	hsa-mir-7-5p	PIK3R3
green	hsa-mir-7-5p	GALNT2
green	hsa-mir-7-5p	JARID2
green	hsa-mir-7-5p	SDE2
green	hsa-mir-7-5p	GNA12
green	hsa-mir-7-5p	PITPNC1
green	hsa-mir-7-5p	PDE4D
green	hsa-mir-7-5p	PMEPA1
green	hsa-mir-10a-5p	PHF20
green	hsa-mir-10a-5p	SLC3A2
green	hsa-mir-10a-5p	ZFAND5
green	hsa-mir-10a-5p	NOB1
green	hsa-mir-10a-5p	GK5
green	hsa-mir-10a-5p	GPCPD1
green	hsa-mir-10a-5p	AMMECR1L
green	hsa-mir-10a-5p	EPHA4
green	hsa-mir-10a-5p	CHMP1B
green	hsa-mir-10a-5p	FZD2
green	hsa-mir-10a-5p	RIOK2
green	hsa-mir-10a-5p	CSGALNACT1
green	hsa-mir-10a-5p	ID4
green	hsa-mir-10a-5p	MAPK8IP1
green	hsa-mir-10b-5p	ID4
green	hsa-mir-10b-5p	FZD2
green	hsa-mir-10b-5p	GK5
green	hsa-mir-10b-5p	PHF20
green	hsa-mir-10b-5p	CSGALNACT1
green	hsa-mir-10b-5p	NR4A3
green	hsa-mir-10b-5p	EPHA4
green	hsa-mir-10b-5p	SLC25A30
green	hsa-mir-10b-5p	GPCPD1
green	hsa-mir-10b-5p	KLF4
green	hsa-mir-10b-5p	CHMP1B
green	hsa-mir-10b-5p	SURF6
green	hsa-mir-34a-5p	BAG1
green	hsa-mir-34a-5p	KANSL2
green	hsa-mir-34a-5p	JARID2
green	hsa-mir-34a-5p	NUMB
green	hsa-mir-34a-5p	AIMP2
green	hsa-mir-34a-5p	NUDT3
green	hsa-mir-34a-5p	PYGB
green	hsa-mir-34a-5p	PER1
green	hsa-mir-34a-5p	KCNH1
green	hsa-mir-34a-5p	CCT3
green	hsa-mir-34a-5p	MYC
green	hsa-mir-34a-5p	CASP9
green	hsa-mir-34a-5p	KLF4
green	hsa-mir-34a-5p	VEGFA
green	hsa-mir-181a-5p	MOB1B
green	hsa-mir-181a-5p	SLC19A2
green	hsa-mir-181a-5p	AKAP12
green	hsa-mir-181a-5p	SIK2
green	hsa-mir-181a-5p	ID4
green	hsa-mir-181a-5p	PGAP1
green	hsa-mir-181a-5p	VEGFA
green	hsa-mir-181a-5p	TCF4
green	hsa-mir-181a-5p	LPCAT1
green	hsa-mir-181a-5p	PHLDA1
green	hsa-mir-181a-5p	ZNF23
green	hsa-mir-181a-5p	ARRDC3
green	hsa-mir-181a-5p	GK5
green	hsa-mir-181b-5p	ID4
green	hsa-mir-181b-5p	PGAP1
green	hsa-mir-181b-5p	GK5
green	hsa-mir-181b-5p	ZNF23
green	hsa-mir-181b-5p	SLC19A2
green	hsa-mir-181b-5p	LPCAT1
green	hsa-mir-181b-5p	SIX2
green	hsa-mir-181b-5p	ARRDC3
green	hsa-mir-181b-5p	RAP1GAP2
green	hsa-mir-181c-5p	SLC19A2
green	hsa-mir-181c-5p	GK5
green	hsa-mir-181c-5p	ID4
green	hsa-mir-181c-5p	LPCAT1
green	hsa-mir-181c-5p	ZNF23
green	hsa-mir-181c-5p	PGAP1
green	hsa-mir-181c-5p	ARRDC3
green	hsa-mir-182-5p	ARRDC3
green	hsa-mir-182-5p	MBD4
green	hsa-mir-182-5p	AMMECR1L
green	hsa-mir-182-5p	ACVR1B
green	hsa-mir-182-5p	BAG1
green	hsa-mir-182-5p	RGS2
green	hsa-mir-182-5p	FOXO3
green	hsa-mir-182-5p	NR3C1
green	hsa-mir-182-5p	GK5
green	hsa-mir-182-3p	GSTO2
green	hsa-mir-182-3p	MOCS3
green	hsa-mir-182-3p	PGM2L1
green	hsa-mir-182-3p	ABCF2
green	hsa-mir-183-5p	TIGD2
green	hsa-mir-183-5p	RGS2
green	hsa-mir-183-5p	PGM2L1
green	hsa-mir-183-5p	CCT3
green	hsa-mir-183-5p	EIF4A3
green	hsa-mir-183-5p	PDE8A
green	hsa-mir-183-5p	SGTB
green	hsa-mir-183-5p	GCC1
green	hsa-mir-183-5p	CSNK1D
green	hsa-mir-183-5p	MBD4
green	hsa-mir-183-5p	NR3C1
green	hsa-mir-183-5p	AKAP12
green	hsa-mir-199b-5p	SNRNP48
green	hsa-mir-199b-5p	ZNF468
green	hsa-mir-199b-5p	ZNF195
green	hsa-mir-199b-5p	CSGALNACT1
green	hsa-mir-203a-3p	CDC42SE2
green	hsa-mir-203a-3p	FZD2
green	hsa-mir-203a-3p	MXRA7
green	hsa-mir-203a-3p	TCF4
green	hsa-mir-203a-3p	GSTO2
green	hsa-mir-203a-3p	EGLN1
green	hsa-mir-203a-3p	DLX5
green	hsa-mir-203a-3p	EDNRA
green	hsa-mir-203a-3p	VEGFA
green	hsa-mir-203a-3p	GPCPD1
green	hsa-mir-203a-3p	ABL1
green	hsa-mir-204-5p	EPHA4
green	hsa-mir-204-5p	NR3C1
green	hsa-mir-204-5p	BZW1
green	hsa-mir-204-5p	ATXN1
green	hsa-mir-204-5p	SOWAHC
green	hsa-mir-204-5p	NUDT3
green	hsa-mir-204-5p	TCF4
green	hsa-mir-204-5p	JARID2
green	hsa-mir-204-5p	DNAJC16
green	hsa-mir-204-5p	TCF7L2
green	hsa-mir-204-5p	BRD2
green	hsa-mir-204-5p	SYAP1
green	hsa-mir-204-5p	ST3GAL1
green	hsa-mir-204-5p	TTC39B
green	hsa-mir-205-5p	VEGFA
green	hsa-mir-205-5p	LPCAT1
green	hsa-mir-205-5p	SMIM13
green	hsa-mir-205-5p	SIGMAR1
green	hsa-mir-205-5p	PRRG4
green	hsa-mir-210-3p	ACVR1B
green	hsa-mir-211-5p	TTC39B
green	hsa-mir-211-5p	NUDT3
green	hsa-mir-211-5p	EPHA4
green	hsa-mir-211-5p	SYAP1
green	hsa-mir-211-5p	PDE3A
green	hsa-mir-211-5p	BZW1
green	hsa-mir-211-5p	NR3C1
green	hsa-mir-211-5p	DNAJC16
green	hsa-mir-211-5p	ATXN1
green	hsa-mir-211-5p	TCF7L2
green	hsa-mir-211-5p	SOWAHC
green	hsa-mir-212-3p	MYC
green	hsa-mir-212-3p	OTUD3
green	hsa-mir-214-3p	SIK1
green	hsa-mir-214-3p	PARS2
green	hsa-mir-214-3p	SLC7A5
green	hsa-mir-215-5p	ENC1
green	hsa-mir-215-5p	GABPB1
green	hsa-mir-215-5p	DCUN1D5
green	hsa-mir-215-5p	NOB1
green	hsa-mir-215-5p	CTH
green	hsa-mir-215-5p	EIF2AK3
green	hsa-mir-215-5p	ID4
green	hsa-mir-215-5p	NUDT3
green	hsa-mir-215-5p	SOWAHC
green	hsa-mir-215-5p	CCDC47
green	hsa-mir-215-5p	ID1
green	hsa-mir-215-5p	STAMBPL1
green	hsa-mir-215-5p	SLC19A2
green	hsa-mir-215-5p	KLF10
green	hsa-mir-215-5p	FAM222A
green	hsa-mir-215-5p	ZNRF3
green	hsa-mir-215-5p	GCH1
green	hsa-mir-215-5p	MTERF3
green	hsa-mir-215-5p	ST3GAL6
green	hsa-mir-216a-5p	CCDC59
green	hsa-mir-216a-5p	OTUD3
green	hsa-mir-216a-5p	SYAP1
green	hsa-mir-216a-5p	MYLIP
green	hsa-mir-216a-5p	GABPB1
green	hsa-mir-217	TCF7L2
green	hsa-mir-217	ROBO1
green	hsa-mir-217	FOXO3
green	hsa-mir-218-5p	SRA1
green	hsa-mir-218-5p	PTP4A1
green	hsa-mir-218-5p	ROBO1
green	hsa-mir-218-5p	RIMKLB
green	hsa-mir-218-5p	ATXN1
green	hsa-mir-218-5p	JARID2
green	hsa-mir-218-5p	MB21D2
green	hsa-mir-218-5p	PDZD8
green	hsa-mir-218-5p	GNA12
green	hsa-mir-218-5p	KLF10
green	hsa-mir-218-5p	FOXO3
green	hsa-mir-218-5p	EIF2A
green	hsa-mir-218-5p	KSR1
green	hsa-mir-218-5p	SIK2
green	hsa-mir-218-5p	ABL1
green	hsa-mir-218-5p	ZBTB24
green	hsa-mir-218-5p	ABCF2
green	hsa-mir-218-5p	KBTBD2
green	hsa-mir-218-5p	HECTD2
green	hsa-mir-219a-5p	RPP14
green	hsa-mir-219a-5p	ROBO1
green	hsa-mir-221-3p	ATXN1
green	hsa-mir-221-3p	ELAVL2
green	hsa-mir-221-3p	HECTD2
green	hsa-mir-221-3p	SLC6A9
green	hsa-mir-221-3p	CCT3
green	hsa-mir-221-3p	B3GALNT2
green	hsa-mir-221-3p	CAMKK1
green	hsa-mir-221-3p	FOXO3
green	hsa-mir-221-3p	MYLIP
green	hsa-mir-221-3p	AMMECR1L
green	hsa-mir-221-3p	RBM39
green	hsa-mir-222-3p	ZFAND5
green	hsa-mir-222-3p	MYC
green	hsa-mir-222-3p	CCDC47
green	hsa-mir-222-3p	FOXO3
green	hsa-mir-222-3p	RAP1GAP2
green	hsa-mir-222-3p	B3GALNT2
green	hsa-mir-222-3p	MYLIP
green	hsa-mir-223-3p	SLC7A5
green	hsa-mir-223-3p	FOXO3
green	hsa-mir-223-3p	PDZD8
green	hsa-mir-224-5p	B3GALNT2
green	hsa-mir-224-5p	PRRG4
green	hsa-mir-224-5p	EDNRA
green	hsa-mir-224-5p	ENC1
green	hsa-mir-224-5p	GRPEL2
green	hsa-mir-224-5p	MYLIP
green	hsa-mir-200b-3p	VEGFA
green	hsa-mir-200b-3p	PRRG4
green	hsa-mir-200b-3p	RND3
green	hsa-mir-200b-3p	TCF7L2
green	hsa-let-7g-5p	FNDC3A
green	hsa-let-7g-5p	RANBP2
green	hsa-let-7g-5p	MYC
green	hsa-let-7g-5p	BZW1
green	hsa-let-7g-5p	GRPEL2
green	hsa-let-7g-5p	MARS2
green	hsa-let-7g-5p	EIF4A3
green	hsa-let-7g-5p	ZNF28
green	hsa-let-7g-5p	EPHA4
green	hsa-let-7g-5p	GABPB1
green	hsa-let-7g-5p	BRI3BP
green	hsa-let-7g-5p	PGM2L1
green	hsa-let-7g-5p	PDZD8
green	hsa-let-7i-5p	EIF4A3
green	hsa-let-7i-5p	GABPB1
green	hsa-let-7i-5p	ZNF28
green	hsa-let-7i-5p	PGM2L1
green	hsa-let-7i-5p	BZW1
green	hsa-let-7i-5p	GRPEL2
green	hsa-let-7i-5p	EPHA4
green	hsa-let-7i-5p	PDZD8
green	hsa-let-7i-5p	MARS2
green	hsa-let-7i-5p	MYC
green	hsa-let-7i-5p	FNDC3A
green	hsa-let-7i-5p	BRI3BP
green	hsa-mir-1-3p	KLF13
green	hsa-mir-1-3p	LARP4
green	hsa-mir-1-3p	PAXBP1
green	hsa-mir-1-3p	NCS1
green	hsa-mir-1-3p	RBM39
green	hsa-mir-1-3p	HDAC4
green	hsa-mir-1-3p	UHMK1
green	hsa-mir-1-3p	PYGB
green	hsa-mir-1-3p	SLC25A30
green	hsa-mir-1-3p	SIGMAR1
green	hsa-mir-1-3p	FNDC3A
green	hsa-mir-1-3p	VEGFA
green	hsa-mir-1-3p	B4GALT1
green	hsa-mir-1-3p	GCH1
green	hsa-mir-1-3p	SYNE1
green	hsa-mir-1-3p	AKAP12
green	hsa-mir-1-3p	BRI3BP
green	hsa-mir-1-3p	SNRNP35
green	hsa-mir-1-3p	FHDC1
green	hsa-mir-1-3p	FAM167A
green	hsa-mir-15b-5p	VEGFA
green	hsa-mir-15b-5p	AMMECR1L
green	hsa-mir-15b-5p	B4GALT1
green	hsa-mir-15b-5p	SLC7A5
green	hsa-mir-15b-5p	SIK1
green	hsa-mir-15b-5p	CCNT1
green	hsa-mir-15b-5p	MBD4
green	hsa-mir-15b-5p	PDE4D
green	hsa-mir-15b-5p	SOWAHC
green	hsa-mir-15b-5p	AGO4
green	hsa-mir-15b-5p	JARID2
green	hsa-mir-15b-5p	ZFAND5
green	hsa-mir-15b-5p	NRIP1
green	hsa-mir-15b-5p	BZW1
green	hsa-mir-15b-5p	ZNRF3
green	hsa-mir-15b-5p	CDK17
green	hsa-mir-15b-5p	PPTC7
green	hsa-mir-15b-5p	CDC42SE2
green	hsa-mir-23b-3p	KLHL2
green	hsa-mir-23b-3p	KLF10
green	hsa-mir-23b-3p	DNMBP
green	hsa-mir-23b-3p	RPP14
green	hsa-mir-23b-3p	STAMBPL1
green	hsa-mir-23b-3p	GNA12
green	hsa-mir-27b-3p	RNF152
green	hsa-mir-27b-3p	PAXBP1
green	hsa-mir-27b-3p	FNDC3A
green	hsa-mir-27b-3p	LPCAT1
green	hsa-mir-27b-3p	EDNRA
green	hsa-mir-27b-3p	ID4
green	hsa-mir-27b-3p	PGM2L1
green	hsa-mir-27b-3p	BDNF-AS
green	hsa-mir-27b-3p	SLC6A17
green	hsa-mir-27b-3p	GLCCI1
green	hsa-mir-27b-3p	TIGD2
green	hsa-mir-27b-3p	CCNT1
green	hsa-mir-30b-5p	MIA3
green	hsa-mir-30b-5p	KLF4
green	hsa-mir-30b-5p	JOSD1
green	hsa-mir-30b-5p	LPCAT1
green	hsa-mir-30b-5p	ZFAND5
green	hsa-mir-30b-5p	SLC7A5
green	hsa-mir-30b-5p	PTP4A1
green	hsa-mir-30b-5p	B4GALT1
green	hsa-mir-30b-5p	MYLIP
green	hsa-mir-30b-5p	GFPT2
green	hsa-mir-30b-5p	CREM
green	hsa-mir-30b-5p	EPB41
green	hsa-mir-30b-5p	PPTC7
green	hsa-mir-30b-5p	PPP1R12B
green	hsa-mir-30b-5p	KLF10
green	hsa-mir-122-5p	B4GALT1
green	hsa-mir-122-5p	PRKAB1
green	hsa-mir-122-5p	NUDT3
green	hsa-mir-122-5p	SLC19A2
green	hsa-mir-122-5p	ABCF2
green	hsa-mir-122-5p	GK5
green	hsa-mir-122-5p	SYAP1
green	hsa-mir-122-5p	BRI3BP
green	hsa-mir-122-5p	SLC7A5
green	hsa-mir-122-5p	NT5C3A
green	hsa-mir-122-5p	ZNF347
green	hsa-mir-122-5p	SLC25A30
green	hsa-mir-122-5p	GPR161
green	hsa-mir-122-5p	ST3GAL1
green	hsa-mir-122-5p	SIK2
green	hsa-mir-124-3p	NR3C1
green	hsa-mir-124-3p	CTDSP2
green	hsa-mir-124-3p	SLC25A30
green	hsa-mir-124-3p	CLMP
green	hsa-mir-124-3p	SLC22A5
green	hsa-mir-124-3p	GFPT2
green	hsa-mir-124-3p	NR4A1
green	hsa-mir-124-3p	NR4A3
green	hsa-mir-124-3p	DCUN1D5
green	hsa-mir-124-3p	GNA12
green	hsa-mir-124-3p	MYLIP
green	hsa-mir-124-3p	B4GALT1
green	hsa-mir-124-3p	MFSD12
green	hsa-mir-124-3p	GK5
green	hsa-mir-124-3p	PLXNA2
green	hsa-mir-124-3p	SS18L2
green	hsa-mir-124-3p	SMOX
green	hsa-mir-124-3p	GPR161
green	hsa-mir-124-3p	ADAM15
green	hsa-mir-124-3p	FAM167A
green	hsa-mir-124-3p	ITPRIP
green	hsa-mir-124-3p	PTP4A1
green	hsa-mir-124-3p	DNAJC1
green	hsa-mir-124-3p	GCH1
green	hsa-mir-124-3p	ABCF2
green	hsa-mir-124-3p	SDE2
green	hsa-mir-124-3p	DNMBP
green	hsa-mir-124-3p	ID1
green	hsa-mir-124-3p	CSGALNACT1
green	hsa-mir-124-3p	KLF4
green	hsa-mir-124-3p	FHDC1
green	hsa-mir-124-3p	CCT3
green	hsa-mir-124-3p	UHMK1
green	hsa-mir-124-3p	SYNE1
green	hsa-mir-124-3p	KANSL2
green	hsa-mir-124-3p	ID4
green	hsa-mir-124-3p	P4HA3
green	hsa-mir-125b-5p	SIK2
green	hsa-mir-125b-5p	RANBP2
green	hsa-mir-125b-5p	ABL1
green	hsa-mir-125b-5p	TACC2
green	hsa-mir-125b-5p	CD320
green	hsa-mir-125b-5p	KLF13
green	hsa-mir-125b-5p	ENPEP
green	hsa-mir-125b-5p	ATXN1
green	hsa-mir-128-3p	RNF152
green	hsa-mir-128-3p	PRRG4
green	hsa-mir-128-3p	B4GALT1
green	hsa-mir-128-3p	ADAMTS4
green	hsa-mir-128-3p	CCDC59
green	hsa-mir-128-3p	TIGD2
green	hsa-mir-128-3p	SDE2
green	hsa-mir-128-3p	PDE3A
green	hsa-mir-128-3p	MOB1B
green	hsa-mir-128-3p	TBX3
green	hsa-mir-128-3p	CCNT1
green	hsa-mir-128-3p	TMEM120B
green	hsa-mir-128-3p	KLF4
green	hsa-mir-128-3p	GFPT2
green	hsa-mir-128-3p	MUC13
green	hsa-mir-128-3p	SLC6A17
green	hsa-mir-130a-3p	OTUD3
green	hsa-mir-130a-3p	DCUN1D3
green	hsa-mir-130a-3p	MYC
green	hsa-mir-130a-3p	KLF4
green	hsa-mir-130a-3p	MYLIP
green	hsa-mir-130a-3p	JARID2
green	hsa-mir-130a-3p	TCF7L2
green	hsa-mir-130a-3p	SIK1
green	hsa-mir-130a-3p	ATXN1
green	hsa-mir-130a-3p	MAP7
green	hsa-mir-130a-3p	PRRG4
green	hsa-mir-130a-3p	MB21D2
green	hsa-mir-130a-3p	GPR161
green	hsa-mir-132-3p	OTUD3
green	hsa-mir-132-3p	EPHA4
green	hsa-mir-132-3p	NCS1
green	hsa-mir-132-3p	MUC13
green	hsa-mir-132-3p	PIK3R3
green	hsa-mir-133a-3p	SYAP1
green	hsa-mir-133a-3p	VEGFA
green	hsa-mir-133a-3p	CASP9
green	hsa-mir-133a-3p	FAM120C
green	hsa-mir-135a-5p	SLC39A6
green	hsa-mir-135a-5p	KLF4
green	hsa-mir-135a-5p	RBAK
green	hsa-mir-135a-5p	ZNF468
green	hsa-mir-135a-5p	MYC
green	hsa-mir-137	AGO4
green	hsa-mir-137	CCDC59
green	hsa-mir-137	NR3C1
green	hsa-mir-137	KLF4
green	hsa-mir-137	TXNDC17
green	hsa-mir-137	TBX3
green	hsa-mir-138-5p	BAG1
green	hsa-mir-138-5p	NR3C1
green	hsa-mir-140-5p	HDAC4
green	hsa-mir-140-5p	VEGFA
green	hsa-mir-140-5p	RPUSD2
green	hsa-mir-141-3p	DLX5
green	hsa-mir-141-3p	ELAVL2
green	hsa-mir-141-3p	STAT4
green	hsa-mir-142-5p	EIF2A
green	hsa-mir-142-5p	FOXO3
green	hsa-mir-142-5p	PTP4A1
green	hsa-mir-142-5p	UHMK1
green	hsa-mir-142-5p	BZW1
green	hsa-mir-142-5p	PDE4D
green	hsa-mir-142-5p	ATXN1
green	hsa-mir-142-5p	FEM1C
green	hsa-mir-142-5p	ROBO1
green	hsa-mir-142-3p	PITPNC1
green	hsa-mir-142-3p	SIK2
green	hsa-mir-142-3p	FNDC3A
green	hsa-mir-142-3p	SIK1
green	hsa-mir-142-3p	BMP8A
green	hsa-mir-142-3p	KBTBD2
green	hsa-mir-143-3p	BRD2
green	hsa-mir-143-3p	NUDT3
green	hsa-mir-143-3p	ADAMTS4
green	hsa-mir-144-3p	BZW1
green	hsa-mir-144-3p	ATXN1
green	hsa-mir-144-3p	SLC39A6
green	hsa-mir-144-3p	AGO4
green	hsa-mir-144-3p	NT5C3A
green	hsa-mir-144-3p	PTP4A1
green	hsa-mir-144-3p	NR3C1
green	hsa-mir-144-3p	B3GALNT2
green	hsa-mir-144-3p	FNDC3A
green	hsa-mir-145-5p	MYC
green	hsa-mir-145-5p	VEGFA
green	hsa-mir-145-5p	KLF4
green	hsa-mir-152-3p	SIK1
green	hsa-mir-152-3p	JARID2
green	hsa-mir-152-3p	DCUN1D3
green	hsa-mir-152-3p	PIK3R3
green	hsa-mir-152-3p	KLF4
green	hsa-mir-153-3p	FEM1C
green	hsa-mir-153-3p	SMIM13
green	hsa-mir-153-3p	ACVR1B
green	hsa-mir-191-5p	RGS2
green	hsa-mir-191-5p	DCUN1D2
green	hsa-mir-191-5p	CTDSP2
green	hsa-mir-191-5p	AMMECR1L
green	hsa-mir-9-5p	ID4
green	hsa-mir-9-5p	PRTG
green	hsa-mir-9-5p	VEGFA
green	hsa-mir-9-5p	SYNE1
green	hsa-mir-9-5p	MAP7
green	hsa-mir-9-5p	ZNF557
green	hsa-mir-9-5p	FOXO3
green	hsa-mir-9-5p	SLC25A30
green	hsa-mir-9-5p	SYAP1
green	hsa-mir-9-5p	UHMK1
green	hsa-mir-9-5p	SLC22A5
green	hsa-mir-9-5p	HDAC4
green	hsa-mir-9-3p	NUDT3
green	hsa-mir-9-3p	EIF2A
green	hsa-mir-125a-5p	RBAK
green	hsa-mir-125a-5p	ATXN1
green	hsa-mir-125a-5p	MYC
green	hsa-mir-125a-5p	B4GALT1
green	hsa-mir-125a-5p	TACC2
green	hsa-mir-125a-5p	KLF13
green	hsa-mir-125a-5p	HDAC4
green	hsa-mir-125a-5p	VEGFA
green	hsa-mir-126-5p	BZW1
green	hsa-mir-126-5p	CSGALNACT1
green	hsa-mir-126-5p	MYC
green	hsa-mir-126-5p	NR3C1
green	hsa-mir-126-5p	VEGFA
green	hsa-mir-126-5p	FOXO3
green	hsa-mir-126-3p	SLC39A6
green	hsa-mir-126-3p	VEGFA
green	hsa-mir-126-3p	FOXO3
green	hsa-mir-126-3p	TCF4
green	hsa-mir-126-3p	PITPNC1
green	hsa-mir-126-3p	SLC7A5
green	hsa-mir-134-5p	VEGFA
green	hsa-mir-134-5p	EGLN1
green	hsa-mir-136-5p	PER1
green	hsa-mir-136-5p	BZW1
green	hsa-mir-136-5p	NUDT3
green	hsa-mir-136-5p	ATXN1
green	hsa-mir-146a-5p	MBD4
green	hsa-mir-146a-5p	ROBO1
green	hsa-mir-146a-5p	NUMB
green	hsa-mir-149-5p	ABL1
green	hsa-mir-149-5p	DCUN1D5
green	hsa-mir-149-5p	ZNF468
green	hsa-mir-149-5p	RAP1GAP2
green	hsa-mir-149-5p	GFPT2
green	hsa-mir-149-5p	POLR3K
green	hsa-mir-149-5p	FKBP4
green	hsa-mir-149-5p	GNA12
green	hsa-mir-149-5p	DNAJA3
green	hsa-mir-149-5p	MARS2
green	hsa-mir-150-5p	ASB8
green	hsa-mir-150-5p	STAC2
green	hsa-mir-150-5p	CRISPLD2
green	hsa-mir-150-5p	PRKAB1
green	hsa-mir-150-5p	GTF2H3
green	hsa-mir-150-5p	PDZD8
green	hsa-mir-150-5p	FHDC1
green	hsa-mir-150-5p	VEGFA
green	hsa-mir-150-5p	PGM2L1
green	hsa-mir-150-5p	UBOX5
green	hsa-mir-150-5p	GK5
green	hsa-mir-150-5p	NUDT3
green	hsa-mir-150-5p	MFSD2A
green	hsa-mir-150-5p	ZNF347
green	hsa-mir-150-5p	ATP1B3
green	hsa-mir-150-5p	TRAF3IP2
green	hsa-mir-150-5p	GOLGA2
green	hsa-mir-150-5p	N4BP2L2
green	hsa-mir-150-5p	SGTB
green	hsa-mir-150-5p	SYAP1
green	hsa-mir-150-5p	PHLDA1
green	hsa-mir-154-3p	SMIM13
green	hsa-mir-154-3p	PMEPA1
green	hsa-mir-184	SURF6
green	hsa-mir-184	SLC7A5
green	hsa-mir-184	MYC
green	hsa-mir-185-5p	UHMK1
green	hsa-mir-185-5p	TEX261
green	hsa-mir-185-5p	TSPYL4
green	hsa-mir-185-5p	DLX6
green	hsa-mir-185-5p	VEGFA
green	hsa-mir-185-5p	SLC6A17
green	hsa-mir-185-5p	B4GALT1
green	hsa-mir-185-5p	DUSP4
green	hsa-mir-185-5p	DCUN1D3
green	hsa-mir-185-5p	MYC
green	hsa-mir-186-5p	ABCF2
green	hsa-mir-186-5p	JOSD1
green	hsa-mir-186-5p	ID4
green	hsa-mir-186-5p	ATXN1
green	hsa-mir-186-5p	SDE2
green	hsa-mir-186-5p	BDNF-AS
green	hsa-mir-186-5p	MYC
green	hsa-mir-186-5p	RANBP2
green	hsa-mir-186-5p	VEGFA
green	hsa-mir-186-5p	ATP1B3
green	hsa-mir-186-5p	EIF2A
green	hsa-mir-186-5p	SNRNP35
green	hsa-mir-186-5p	PTP4A1
green	hsa-mir-186-5p	TSPYL4
green	hsa-mir-186-5p	TEX261
green	hsa-mir-186-5p	SLC7A5
green	hsa-mir-186-5p	PRPSAP1
green	hsa-mir-186-5p	LPCAT1
green	hsa-mir-186-5p	AKAP12
green	hsa-mir-186-5p	ERN1
green	hsa-mir-186-5p	UPF1
green	hsa-mir-186-5p	UHMK1
green	hsa-mir-186-5p	MYLIP
green	hsa-mir-188-5p	PPP1R12B
green	hsa-mir-188-5p	POLR3K
green	hsa-mir-188-5p	ATXN1
green	hsa-mir-190a-5p	SIGMAR1
green	hsa-mir-193a-3p	LPCAT1
green	hsa-mir-193a-3p	TCF7L2
green	hsa-mir-193a-3p	SLC7A5
green	hsa-mir-194-5p	UHMK1
green	hsa-mir-194-5p	OTUD3
green	hsa-mir-194-5p	SOCS2
green	hsa-mir-194-5p	TMEM120B
green	hsa-mir-195-5p	SOWAHC
green	hsa-mir-195-5p	CCNT1
green	hsa-mir-195-5p	AGO4
green	hsa-mir-195-5p	CDK17
green	hsa-mir-195-5p	SIK1
green	hsa-mir-195-5p	CDC42SE2
green	hsa-mir-195-5p	MBD4
green	hsa-mir-195-5p	JARID2
green	hsa-mir-195-5p	PDE4D
green	hsa-mir-195-5p	B4GALT1
green	hsa-mir-195-5p	ZNRF3
green	hsa-mir-195-5p	SLC7A5
green	hsa-mir-195-5p	VEGFA
green	hsa-mir-195-5p	BZW1
green	hsa-mir-206	FNDC3A
green	hsa-mir-206	VEGFA
green	hsa-mir-206	HDAC4
green	hsa-mir-206	KLF4
green	hsa-mir-206	KLF13
green	hsa-mir-206	TBX3
green	hsa-mir-320a	ABCF2
green	hsa-mir-320a	VEGFA
green	hsa-mir-320a	ZFAND5
green	hsa-mir-320a	MYC
green	hsa-mir-320a	CABIN1
green	hsa-mir-320a	EPHA4
green	hsa-mir-320a	CCT3
green	hsa-mir-320a	EIF2A
green	hsa-mir-320a	SNRNP48
green	hsa-mir-320a	ENPEP
green	hsa-mir-320a	EPB41
green	hsa-mir-320a	TSPYL2
green	hsa-mir-320a	ZNF462
green	hsa-mir-320a	NT5C3A
green	hsa-mir-320a	ATXN1
green	hsa-mir-200c-3p	RND3
green	hsa-mir-200c-3p	VEGFA
green	hsa-mir-200c-3p	ELAVL2
green	hsa-mir-200c-3p	TCF7L2
green	hsa-mir-200c-3p	EDNRA
green	hsa-mir-200c-3p	PRRG4
green	hsa-mir-155-5p	MTFMT
green	hsa-mir-155-5p	NR3C1
green	hsa-mir-155-5p	JARID2
green	hsa-mir-155-5p	RBAK
green	hsa-mir-155-5p	PAXBP1
green	hsa-mir-155-5p	DCUN1D2
green	hsa-mir-155-5p	RIOK2
green	hsa-mir-155-5p	AGO4
green	hsa-mir-155-5p	ZNF28
green	hsa-mir-155-5p	CMSS1
green	hsa-mir-155-5p	FOXO3
green	hsa-mir-155-5p	TMX3
green	hsa-mir-155-5p	PACSIN2
green	hsa-mir-155-5p	ADAMTS4
green	hsa-mir-155-5p	ZNF468
green	hsa-mir-155-5p	B4GALT1
green	hsa-mir-155-5p	NOB1
green	hsa-mir-155-5p	MYC
green	hsa-mir-155-5p	TCF4
green	hsa-mir-155-5p	BRI3BP
green	hsa-mir-155-5p	PDE3A
green	hsa-mir-155-5p	KBTBD2
green	hsa-mir-106b-5p	CCDC47
green	hsa-mir-106b-5p	ZNF347
green	hsa-mir-106b-5p	TCF4
green	hsa-mir-106b-5p	TCF7L2
green	hsa-mir-106b-5p	MFSD2A
green	hsa-mir-106b-5p	CRISPLD2
green	hsa-mir-106b-5p	SMIM13
green	hsa-mir-106b-5p	FHDC1
green	hsa-mir-106b-5p	ABTB2
green	hsa-mir-106b-5p	GOLGA2
green	hsa-mir-106b-5p	NR3C1
green	hsa-mir-106b-5p	KLF10
green	hsa-mir-106b-5p	PTP4A1
green	hsa-mir-106b-5p	GTF2H3
green	hsa-mir-106b-5p	UBOX5
green	hsa-mir-106b-5p	PPP1R12B
green	hsa-mir-106b-5p	FEM1C
green	hsa-mir-106b-5p	BRI3BP
green	hsa-mir-106b-5p	NUDT3
green	hsa-mir-106b-5p	ATXN1
green	hsa-mir-106b-5p	ATP1B3
green	hsa-mir-106b-5p	SIK1
green	hsa-mir-106b-5p	EPHA4
green	hsa-mir-106b-5p	SGTB
green	hsa-mir-106b-5p	MYC
green	hsa-mir-106b-5p	PGM2L1
green	hsa-mir-106b-5p	STAC2
green	hsa-mir-106b-5p	MAP7
green	hsa-mir-106b-5p	VEGFA
green	hsa-mir-106b-5p	ELAVL2
green	hsa-mir-106b-5p	GRPEL2
green	hsa-mir-106b-5p	N4BP2L2
green	hsa-mir-106b-5p	ACVR1B
green	hsa-mir-106b-5p	PRRG4
green	hsa-mir-106b-5p	CTDSP2
green	hsa-mir-106b-5p	MYLIP
green	hsa-mir-106b-5p	GABPB1
green	hsa-mir-106b-5p	TRAF3IP2
green	hsa-mir-106b-5p	BZW1
green	hsa-mir-106b-5p	TMX3
green	hsa-mir-29c-3p	KLF4
green	hsa-mir-29c-3p	VEGFA
green	hsa-mir-29c-3p	PTP4A1
green	hsa-mir-29c-3p	PER1
green	hsa-mir-29c-3p	NUMB
green	hsa-mir-29c-3p	SOWAHC
green	hsa-mir-200a-3p	DLX5
green	hsa-mir-200a-3p	ELAVL2
green	hsa-mir-302a-5p	POLR3K
green	hsa-mir-302a-5p	NUDT3
green	hsa-mir-302a-5p	CMIP
green	hsa-mir-302a-5p	MYC
green	hsa-mir-302a-3p	PRRG4
green	hsa-mir-302a-3p	GOLGA2
green	hsa-mir-302a-3p	FEM1C
green	hsa-mir-302a-3p	MFSD2A
green	hsa-mir-302a-3p	SGTB
green	hsa-mir-302a-3p	GABPB1
green	hsa-mir-302a-3p	SIK1
green	hsa-mir-302a-3p	ZNF347
green	hsa-mir-302a-3p	ATP1B3
green	hsa-mir-302a-3p	CRISPLD2
green	hsa-mir-302a-3p	N4BP2L2
green	hsa-mir-302a-3p	KBTBD2
green	hsa-mir-302a-3p	TRAF3IP2
green	hsa-mir-302a-3p	BRI3BP
green	hsa-mir-302a-3p	STAC2
green	hsa-mir-302a-3p	NUDT3
green	hsa-mir-302a-3p	FHDC1
green	hsa-mir-302a-3p	UBOX5
green	hsa-mir-302a-3p	PER1
green	hsa-mir-302a-3p	GTF2H3
green	hsa-mir-302a-3p	ELAVL2
green	hsa-mir-34b-5p	MYC
green	hsa-mir-34b-5p	ATXN1
green	hsa-mir-34c-5p	MYC
green	hsa-mir-34c-5p	NUDT3
green	hsa-mir-34c-5p	JARID2
green	hsa-mir-299-3p	PTP4A1
green	hsa-mir-299-3p	VEGFA
green	hsa-mir-301a-3p	MYLIP
green	hsa-mir-301a-3p	JARID2
green	hsa-mir-301a-3p	MAP7
green	hsa-mir-301a-3p	DCUN1D3
green	hsa-mir-301a-3p	GPR161
green	hsa-mir-301a-3p	SIK1
green	hsa-mir-301a-3p	MB21D2
green	hsa-mir-301a-3p	PRRG4
green	hsa-mir-301a-3p	TCF7L2
green	hsa-mir-301a-3p	OTUD3
green	hsa-mir-99b-5p	EIF4A3
green	hsa-mir-99b-5p	TANC2
green	hsa-mir-296-5p	VEGFA
green	hsa-mir-296-5p	SLC7A5
green	hsa-mir-296-5p	MTFMT
green	hsa-mir-296-5p	B4GALT1
green	hsa-mir-130b-3p	PTP4A1
green	hsa-mir-130b-3p	ARRDC3
green	hsa-mir-130b-3p	NR3C1
green	hsa-mir-130b-3p	JARID2
green	hsa-mir-130b-3p	MYLIP
green	hsa-mir-130b-3p	SGTB
green	hsa-mir-130b-3p	OTUD3
green	hsa-mir-130b-3p	PDZD8
green	hsa-mir-130b-3p	MAP7
green	hsa-mir-130b-3p	EPHA4
green	hsa-mir-130b-3p	DCUN1D3
green	hsa-mir-130b-3p	PRRG4
green	hsa-mir-130b-3p	KBTBD2
green	hsa-mir-130b-3p	MB21D2
green	hsa-mir-130b-3p	SIK1
green	hsa-mir-130b-3p	TCF7L2
green	hsa-mir-130b-3p	TCF4
green	hsa-mir-130b-3p	GPR161
green	hsa-mir-30e-5p	JOSD1
green	hsa-mir-30e-5p	KLF10
green	hsa-mir-30e-5p	B4GALT1
green	hsa-mir-30e-5p	CREM
green	hsa-mir-30e-5p	ZFAND5
green	hsa-mir-30e-5p	SLC7A5
green	hsa-mir-30e-5p	EPB41
green	hsa-mir-30e-5p	MIA3
green	hsa-mir-30e-5p	MYLIP
green	hsa-mir-30e-5p	LPCAT1
green	hsa-mir-30e-5p	PTP4A1
green	hsa-mir-30e-5p	PPTC7
green	hsa-mir-30e-3p	MYC
green	hsa-mir-30e-3p	ZNF134
green	hsa-mir-361-5p	PDE3A
green	hsa-mir-361-5p	VEGFA
green	hsa-mir-361-5p	EPHA4
green	hsa-mir-362-5p	CCNT1
green	hsa-mir-362-5p	PRRG4
green	hsa-mir-363-3p	ABCF2
green	hsa-mir-363-3p	ZNRF3
green	hsa-mir-363-3p	GFPT2
green	hsa-mir-363-3p	MYLIP
green	hsa-mir-363-3p	BMP8A
green	hsa-mir-363-3p	ZNF134
green	hsa-mir-363-3p	ADAM15
green	hsa-mir-363-3p	PMEPA1
green	hsa-mir-363-3p	PRRG4
green	hsa-mir-363-3p	PDZD8
green	hsa-mir-363-3p	ZFC3H1
green	hsa-mir-365a-3p	MYLIP
green	hsa-mir-365a-3p	AIMP2
green	hsa-mir-365a-3p	AKAP12
green	hsa-mir-302b-5p	PMEPA1
green	hsa-mir-302b-5p	DUSP4
green	hsa-mir-302b-5p	ZNF134
green	hsa-mir-302b-5p	PER1
green	hsa-mir-302b-5p	MB21D2
green	hsa-mir-302b-5p	FNDC3A
green	hsa-mir-302b-5p	SYAP1
green	hsa-mir-302b-3p	FHDC1
green	hsa-mir-302b-3p	ELAVL2
green	hsa-mir-302b-3p	ATP1B3
green	hsa-mir-302b-3p	ZNF347
green	hsa-mir-302b-3p	MFSD2A
green	hsa-mir-302b-3p	NUDT3
green	hsa-mir-302b-3p	FEM1C
green	hsa-mir-302b-3p	GOLGA2
green	hsa-mir-302b-3p	GTF2H3
green	hsa-mir-302b-3p	PRRG4
green	hsa-mir-302b-3p	SGTB
green	hsa-mir-302b-3p	TRAF3IP2
green	hsa-mir-302b-3p	N4BP2L2
green	hsa-mir-302b-3p	HDAC4
green	hsa-mir-302b-3p	CRISPLD2
green	hsa-mir-302b-3p	UBOX5
green	hsa-mir-302b-3p	SIK1
green	hsa-mir-302b-3p	KBTBD2
green	hsa-mir-302b-3p	STAC2
green	hsa-mir-302b-3p	PER1
green	hsa-mir-302b-3p	BRI3BP
green	hsa-mir-302b-3p	GABPB1
green	hsa-mir-302c-5p	GPCPD1
green	hsa-mir-302c-5p	FNDC3A
green	hsa-mir-302c-5p	TXNDC17
green	hsa-mir-302c-5p	MYLIP
green	hsa-mir-302c-3p	SIK1
green	hsa-mir-302c-3p	N4BP2L2
green	hsa-mir-302c-3p	FEM1C
green	hsa-mir-302c-3p	ZNF347
green	hsa-mir-302c-3p	ELAVL2
green	hsa-mir-302c-3p	FHDC1
green	hsa-mir-302c-3p	STAC2
green	hsa-mir-302c-3p	NUDT3
green	hsa-mir-302c-3p	SIPA1L2
green	hsa-mir-302c-3p	GTF2H3
green	hsa-mir-302c-3p	TRAF3IP2
green	hsa-mir-302c-3p	GABPB1
green	hsa-mir-302c-3p	PRRG4
green	hsa-mir-302c-3p	PER1
green	hsa-mir-302c-3p	UBOX5
green	hsa-mir-302c-3p	BRI3BP
green	hsa-mir-302c-3p	CRISPLD2
green	hsa-mir-302c-3p	GOLGA2
green	hsa-mir-302c-3p	MFSD2A
green	hsa-mir-302c-3p	SGTB
green	hsa-mir-302c-3p	KBTBD2
green	hsa-mir-302c-3p	ATP1B3
green	hsa-mir-302c-3p	KLF10
green	hsa-mir-302c-3p	ZNF557
green	hsa-mir-302d-3p	KBTBD2
green	hsa-mir-302d-3p	NUDT3
green	hsa-mir-302d-3p	FHDC1
green	hsa-mir-302d-3p	KLF13
green	hsa-mir-302d-3p	SIK1
green	hsa-mir-302d-3p	VEGFA
green	hsa-mir-302d-3p	ZNF347
green	hsa-mir-302d-3p	GOLGA2
green	hsa-mir-302d-3p	N4BP2L2
green	hsa-mir-302d-3p	TRAF3IP2
green	hsa-mir-302d-3p	ATP1B3
green	hsa-mir-302d-3p	MFSD2A
green	hsa-mir-302d-3p	BRI3BP
green	hsa-mir-302d-3p	PRRG4
green	hsa-mir-302d-3p	ELAVL2
green	hsa-mir-302d-3p	CRISPLD2
green	hsa-mir-302d-3p	GABPB1
green	hsa-mir-302d-3p	PER1
green	hsa-mir-302d-3p	FEM1C
green	hsa-mir-302d-3p	GTF2H3
green	hsa-mir-302d-3p	SGTB
green	hsa-mir-302d-3p	STAC2
green	hsa-mir-302d-3p	UBOX5
green	hsa-mir-367-3p	KLF4
green	hsa-mir-367-3p	PMEPA1
green	hsa-mir-367-3p	MYLIP
green	hsa-mir-367-3p	GFPT2
green	hsa-mir-367-3p	ZFC3H1
green	hsa-mir-367-3p	BMP8A
green	hsa-mir-367-3p	ZNF134
green	hsa-mir-367-3p	PDZD8
green	hsa-mir-367-3p	ABCF2
green	hsa-mir-367-3p	ZNRF3
green	hsa-mir-367-3p	PRRG4
green	hsa-mir-376c-3p	BZW1
green	hsa-mir-369-3p	MYLIP
green	hsa-mir-369-3p	PITPNC1
green	hsa-mir-369-3p	VEGFA
green	hsa-mir-369-3p	SIK3
green	hsa-mir-369-3p	PMEPA1
green	hsa-mir-369-3p	ATXN1
green	hsa-mir-369-3p	UBE3A
green	hsa-mir-369-3p	NR3C1
green	hsa-mir-371a-3p	MYC
green	hsa-mir-372-3p	ZNF347
green	hsa-mir-372-3p	SIK1
green	hsa-mir-372-3p	FHDC1
green	hsa-mir-372-3p	UBOX5
green	hsa-mir-372-3p	KLF13
green	hsa-mir-372-3p	SGTB
green	hsa-mir-372-3p	FEM1C
green	hsa-mir-372-3p	MFSD2A
green	hsa-mir-372-3p	STAC2
green	hsa-mir-372-3p	BRI3BP
green	hsa-mir-372-3p	GABPB1
green	hsa-mir-372-3p	PER1
green	hsa-mir-372-3p	TRAF3IP2
green	hsa-mir-372-3p	KBTBD2
green	hsa-mir-372-3p	ELAVL2
green	hsa-mir-372-3p	GTF2H3
green	hsa-mir-372-3p	NUDT3
green	hsa-mir-372-3p	VEGFA
green	hsa-mir-372-3p	CRISPLD2
green	hsa-mir-372-3p	N4BP2L2
green	hsa-mir-372-3p	GOLGA2
green	hsa-mir-372-3p	PRRG4
green	hsa-mir-372-3p	ATP1B3
green	hsa-mir-373-5p	TCF7L2
green	hsa-mir-373-5p	GCLM
green	hsa-mir-373-5p	GABPB1
green	hsa-mir-373-5p	TRABD2A
green	hsa-mir-373-5p	DCUN1D2
green	hsa-mir-373-5p	NUDT3
green	hsa-mir-373-5p	ELAVL2
green	hsa-mir-373-5p	MXRA7
green	hsa-mir-373-5p	ACVR1B
green	hsa-mir-373-5p	POLR3K
green	hsa-mir-373-5p	MAP7
green	hsa-mir-373-5p	SGTB
green	hsa-mir-373-3p	FEM1C
green	hsa-mir-373-3p	CRISPLD2
green	hsa-mir-373-3p	GABPB1
green	hsa-mir-373-3p	ELAVL2
green	hsa-mir-373-3p	VEGFA
green	hsa-mir-373-3p	SGTB
green	hsa-mir-373-3p	FHDC1
green	hsa-mir-373-3p	MFSD2A
green	hsa-mir-373-3p	STAC2
green	hsa-mir-373-3p	N4BP2L2
green	hsa-mir-373-3p	KBTBD2
green	hsa-mir-373-3p	TRAF3IP2
green	hsa-mir-373-3p	PRRG4
green	hsa-mir-373-3p	PER1
green	hsa-mir-373-3p	ATP1B3
green	hsa-mir-373-3p	GTF2H3
green	hsa-mir-373-3p	BRI3BP
green	hsa-mir-373-3p	ZNF347
green	hsa-mir-373-3p	NUDT3
green	hsa-mir-373-3p	UBOX5
green	hsa-mir-373-3p	GOLGA2
green	hsa-mir-373-3p	SIK1
green	hsa-mir-373-3p	MYC
green	hsa-mir-374a-5p	VEGFA
green	hsa-mir-374a-5p	SIK3
green	hsa-mir-374a-5p	MB21D2
green	hsa-mir-374a-5p	UBE3A
green	hsa-mir-374a-5p	MYLIP
green	hsa-mir-374a-5p	PITPNC1
green	hsa-mir-374a-5p	GK5
green	hsa-mir-374a-5p	PMEPA1
green	hsa-mir-374a-5p	ATXN1
green	hsa-mir-374a-5p	NR3C1
green	hsa-mir-375	TMX3
green	hsa-mir-375	LPCAT1
green	hsa-mir-375	MYC
green	hsa-mir-375	ELAVL2
green	hsa-mir-375	UBE3A
green	hsa-mir-375	CTDSP2
green	hsa-mir-375	GRPEL2
green	hsa-mir-375	KLF4
green	hsa-mir-375	PHLDA1
green	hsa-mir-375	NUMB
green	hsa-mir-375	CCDC59
green	hsa-mir-376a-3p	ZNRF3
green	hsa-mir-376a-3p	RPP14
green	hsa-mir-377-3p	NR3C1
green	hsa-mir-377-3p	PDE3A
green	hsa-mir-377-3p	ZNF134
green	hsa-mir-377-3p	ADAMTS4
green	hsa-mir-377-3p	RNF152
green	hsa-mir-377-3p	ROBO1
green	hsa-mir-377-3p	UHMK1
green	hsa-mir-377-3p	ZNF195
green	hsa-mir-378a-5p	RANBP2
green	hsa-mir-378a-5p	EIF2A
green	hsa-mir-378a-5p	RPP14
green	hsa-mir-378a-5p	DCUN1D2
green	hsa-mir-378a-5p	PYGB
green	hsa-mir-378a-5p	STAC2
green	hsa-mir-378a-5p	SGTB
green	hsa-mir-378a-5p	KLF13
green	hsa-mir-378a-3p	MYC
green	hsa-mir-378a-3p	RBAK
green	hsa-mir-378a-3p	VEGFA
green	hsa-mir-378a-3p	KSR1
green	hsa-mir-378a-3p	KLF10
green	hsa-mir-379-5p	BRI3BP
green	hsa-mir-381-3p	CRISPLD2
green	hsa-mir-381-3p	HDAC4
green	hsa-mir-381-3p	DCUN1D3
green	hsa-mir-381-3p	BRI3BP
green	hsa-mir-381-3p	ID1
green	hsa-mir-381-3p	KLF10
green	hsa-mir-381-3p	SIPA1L2
green	hsa-mir-381-3p	DLX2
green	hsa-mir-382-5p	COPS4
green	hsa-mir-382-5p	ATXN1
green	hsa-mir-382-5p	RBM39
green	hsa-mir-383-5p	VEGFA
green	hsa-mir-340-3p	ZKSCAN7
green	hsa-mir-340-3p	PGAP1
green	hsa-mir-330-3p	ROBO1
green	hsa-mir-330-3p	VEGFA
green	hsa-mir-330-3p	NCS1
green	hsa-mir-328-3p	FKBP4
green	hsa-mir-328-3p	DNAJA3
green	hsa-mir-328-3p	UBE2O
green	hsa-mir-342-3p	RNF152
green	hsa-mir-342-3p	ZFC3H1
green	hsa-mir-342-3p	ABL1
green	hsa-mir-342-3p	CCDC59
green	hsa-mir-342-3p	EPB41
green	hsa-mir-342-3p	TMEM120B
green	hsa-mir-342-3p	ID4
green	hsa-mir-342-3p	ACVR1B
green	hsa-mir-337-3p	TRABD2A
green	hsa-mir-337-3p	ZNF347
green	hsa-mir-323a-3p	MYC
green	hsa-mir-323a-3p	FNDC3A
green	hsa-mir-323a-3p	PDZD8
green	hsa-mir-323a-3p	MYLIP
green	hsa-mir-323a-3p	PGM2L1
green	hsa-mir-323a-3p	SDE2
green	hsa-mir-323a-3p	BZW1
green	hsa-mir-326	PDE3A
green	hsa-mir-326	MOCS3
green	hsa-mir-326	NOB1
green	hsa-mir-326	RPP14
green	hsa-mir-326	ZNF746
green	hsa-mir-326	ABCF2
green	hsa-mir-151a-3p	USP36
green	hsa-mir-151a-3p	UHMK1
green	hsa-mir-151a-3p	CABIN1
green	hsa-mir-151a-3p	KBTBD2
green	hsa-mir-151a-3p	ZBTB24
green	hsa-mir-135b-5p	ZNF468
green	hsa-mir-135b-5p	KLF4
green	hsa-mir-135b-5p	SLC39A6
green	hsa-mir-135b-5p	ACVR1B
green	hsa-mir-135b-5p	MYC
green	hsa-mir-148b-3p	ADAMTS4
green	hsa-mir-148b-3p	PRKAB1
green	hsa-mir-148b-3p	DCUN1D3
green	hsa-mir-148b-3p	JARID2
green	hsa-mir-148b-3p	LARP4
green	hsa-mir-148b-3p	SYNE1
green	hsa-mir-148b-3p	EPB41
green	hsa-mir-148b-3p	SIK1
green	hsa-mir-148b-3p	UHMK1
green	hsa-mir-148b-3p	DLX6
green	hsa-mir-148b-3p	AVPI1
green	hsa-mir-148b-3p	PIK3R3
green	hsa-mir-148b-3p	MUC13
green	hsa-mir-148b-3p	RHOF
green	hsa-mir-148b-3p	SLC22A5
green	hsa-mir-148b-3p	APBB1
green	hsa-mir-148b-3p	NCS1
green	hsa-mir-148b-3p	TCF7L2
green	hsa-mir-331-3p	PIK3R3
green	hsa-mir-331-3p	APBB1
green	hsa-mir-331-3p	NCS1
green	hsa-mir-331-3p	TMEM120B
green	hsa-mir-331-3p	EIF4A3
green	hsa-mir-331-3p	POLR3K
green	hsa-mir-331-3p	DLX2
green	hsa-mir-324-5p	CLMP
green	hsa-mir-324-5p	TCF7L2
green	hsa-mir-324-5p	KCNG1
green	hsa-mir-324-3p	DLX2
green	hsa-mir-324-3p	MYC
green	hsa-mir-324-3p	ATXN1
green	hsa-mir-324-3p	ID4
green	hsa-mir-324-3p	EIF4A3
green	hsa-mir-324-3p	PTP4A1
green	hsa-mir-324-3p	MFSD2A
green	hsa-mir-324-3p	CHD4
green	hsa-mir-324-3p	ZNF23
green	hsa-mir-324-3p	STAC2
[truncated: 31,873 more rows]
