# Supplementary material for: Identification of co-expression network correlated with different periods of adipogenic and osteogenic differentiation of BMSCs by weighted gene co-expression network analysis (WGCNA)
Source: BMC Genomics. 2021 Apr 10;22:254. doi: 10.1186/s12864-021-07584-4 (PMC8035768; doi:10.1186/s12864-021-07584-4)
Supplement: Supplementary file 4 — Additional file 4. [file 12864_2021_7584_MOESM4_ESM.xlsx]

## Sheet: Sheet1
TF	target miRNA
EBF1	hsa-let-7b-5p
FOS	hsa-let-7b-5p
FOSB	hsa-let-7b-5p
FOXO3B	hsa-let-7b-5p
GABPA	hsa-let-7b-5p
JUN	hsa-let-7b-5p
JUNB	hsa-let-7b-5p
JUND	hsa-let-7b-5p
MAX	hsa-let-7b-5p
MEF2A	hsa-let-7b-5p
MYC	hsa-let-7b-5p
NFE2	hsa-let-7b-5p
PPARG	hsa-let-7b-5p
SPI1	hsa-let-7b-5p
TAL1	hsa-let-7b-5p
TCF3	hsa-let-7b-5p
TFAP2A	hsa-let-7b-5p
TFAP2C	hsa-let-7b-5p
USF1	hsa-let-7b-5p
CTCF	hsa-miR-16-5p
FOS	hsa-miR-16-5p
FOXA2	hsa-miR-16-5p
MAX	hsa-miR-16-5p
MYC	hsa-miR-16-5p
NFATC1	hsa-miR-16-5p
NFIL3	hsa-miR-16-5p
PPARG	hsa-miR-16-5p
SP1	hsa-miR-16-5p
SPI1	hsa-miR-16-5p
SREBF1	hsa-miR-16-5p
SREBF2	hsa-miR-16-5p
USF1	hsa-miR-16-5p
CTCF	hsa-miR-17-5p
E2F1	hsa-miR-17-5p
E2F2	hsa-miR-17-5p
E2F3	hsa-miR-17-5p
E2F4	hsa-miR-17-5p
E2F5	hsa-miR-17-5p
E2F6	hsa-miR-17-5p
E2F7	hsa-miR-17-5p
EGR1	hsa-miR-17-5p
FOXO3B	hsa-miR-17-5p
E2F1	hsa-miR-26b-5p
E2F2	hsa-miR-26b-5p
E2F3	hsa-miR-26b-5p
E2F4	hsa-miR-26b-5p
E2F5	hsa-miR-26b-5p
E2F6	hsa-miR-26b-5p
E2F7	hsa-miR-26b-5p
FOS	hsa-miR-26b-5p
HNF4A	hsa-miR-26b-5p
JUN	hsa-miR-26b-5p
PPARG	hsa-miR-26b-5p
RXRA	hsa-miR-26b-5p
SP1	hsa-miR-26b-5p
SPI1	hsa-miR-26b-5p
STAT4	hsa-miR-26b-5p
TFAP2A	hsa-miR-26b-5p
CTCF	hsa-miR-92a-3p
E2F1	hsa-miR-92a-3p
E2F2	hsa-miR-92a-3p
E2F3	hsa-miR-92a-3p
E2F4	hsa-miR-92a-3p
E2F5	hsa-miR-92a-3p
E2F6	hsa-miR-92a-3p
E2F7	hsa-miR-92a-3p
EGR1	hsa-miR-92a-3p
FOXO3B	hsa-miR-92a-3p
MAX	hsa-miR-92a-3p
MXI1::CLEC5A	hsa-miR-92a-3p
MYC	hsa-miR-92a-3p
NFKB1	hsa-miR-92a-3p
NFKB2	hsa-miR-92a-3p
POU2F2	hsa-miR-92a-3p
PPARG	hsa-miR-92a-3p
SREBF1	hsa-miR-92a-3p
SREBF2	hsa-miR-92a-3p
TFAP2A	hsa-miR-92a-3p
TFAP2C	hsa-miR-92a-3p
USF1	hsa-miR-92a-3p
YY1	hsa-miR-92a-3p
FOXO3B	hsa-miR-93-5p
GATA1	hsa-miR-93-5p
MEF2A	hsa-miR-93-5p
REST	hsa-miR-93-5p
ATF1	hsa-miR-124-3p
ATF2	hsa-miR-124-3p
ATF3	hsa-miR-124-3p
ATF4	hsa-miR-124-3p
ATF5	hsa-miR-124-3p
ATF6	hsa-miR-124-3p
ATF7	hsa-miR-124-3p
CTCF	hsa-miR-124-3p
FOXO3B	hsa-miR-124-3p
GATA1	hsa-miR-124-3p
JUN	hsa-miR-124-3p
MAX	hsa-miR-124-3p
MEF2A	hsa-miR-124-3p
MXI1::CLEC5A	hsa-miR-124-3p
MYC	hsa-miR-124-3p
NFATC1	hsa-miR-124-3p
NFIL3	hsa-miR-124-3p
NFYA	hsa-miR-124-3p
POU2F1	hsa-miR-124-3p
POU2F2	hsa-miR-124-3p
POU3F1	hsa-miR-124-3p
POU3F2	hsa-miR-124-3p
POU3F3	hsa-miR-124-3p
POU5F1	hsa-miR-124-3p
PPARG	hsa-miR-124-3p
REST	hsa-miR-124-3p
SP1	hsa-miR-124-3p
SPI1	hsa-miR-124-3p
SREBF1	hsa-miR-124-3p
SREBF2	hsa-miR-124-3p
USF1	hsa-miR-124-3p
YY1	hsa-miR-124-3p
CTCF	hsa-miR-155-5p
EGR1	hsa-miR-155-5p
FOS	hsa-miR-155-5p
FOXA2	hsa-miR-155-5p
GABPA	hsa-miR-155-5p
POU2F2	hsa-miR-155-5p
SPI1	hsa-miR-155-5p
SREBF1	hsa-miR-155-5p
SREBF2	hsa-miR-155-5p
TFAP2A	hsa-miR-155-5p
TFAP2C	hsa-miR-155-5p
USF1	hsa-miR-155-5p
POU2F1	hsa-miR-335-5p
POU2F2	hsa-miR-335-5p
POU3F1	hsa-miR-335-5p
POU3F2	hsa-miR-335-5p
POU3F3	hsa-miR-335-5p
POU5F1	hsa-miR-335-5p
TBP	hsa-miR-335-5p
CTCF	hsa-miR-4459
FOS	hsa-miR-4459
FOXA2	hsa-miR-4459
JUN	hsa-miR-4459
NFE2	hsa-miR-4459
TFAP2A	hsa-miR-4459
TFAP2C	hsa-miR-4459
YY1	hsa-miR-4459
