# Supplementary material for: Identification of co-expression network correlated with different periods of adipogenic and osteogenic differentiation of BMSCs by weighted gene co-expression network analysis (WGCNA)
Source: BMC Genomics. 2021 Apr 10;22:254. doi: 10.1186/s12864-021-07584-4 (PMC8035768; doi:10.1186/s12864-021-07584-4)
Supplement: Supplementary file 5 — Additional file 5. [file 12864_2021_7584_MOESM5_ESM.zip]

Archive with 6 entries (6 files):
- green module motif enrichment.html
- grey60 module motif enrichment.html
- red module motif enrichment.html
- supplementary materials revision.pdf
- tan module motif enrichment.html
- yellow module motif enrichment.html
